# Supplementary material for: Psip1/Ledgf p52 Binds Methylated Histone H3K36 and Splicing Factors and Contributes to the Regulation of Alternative Splicing
Source: PLoS Genet. 2012 May 17;8(5):e1002717. doi: 10.1371/journal.pgen.1002717 (PMC3355077; doi:10.1371/journal.pgen.1002717)
Supplement: Table S1 — Peptide array quantification values of all 59 histone modifications. Cells highlighted with yellow are with specificity factor >2, and were used to generate Figure 1C. (XLSX) [file pgen.1002717.s002.xlsx]

## Sheet: quant result graph
	Background: .524060818912417
	Rank	Modification	No pos	No neg	Av Int pos	Av Int neg	Spec Factor		Modification	Specificity factor
	1	H3 K36me3	5	1915	0.085906	0.0003988	219.576		H3 K36me3	219.576
	2	H3 K36me2	5	1915	0.00409742	0.00062292	7.63525		H3 K36me2	7.63525
	3	H3 R2Citr	30	1890	0.00286733	0.000500984	5.7234		H3 R2Citr	5.7234
	4	H3 R2me2s	270	1650	0.00137786	0.000558542	3.45501		H3 R2me2s	3.45501
	5	H4 K20ac	35	1885	0.00165389	0.000548087	3.20366		H4 K20ac	3.20366
	6	H3 R8me2s	335	1585	0.00123755	0.000469082	3.18888		H3 R8me2s	3.18888
	7	H3 K4me3	185	1735	0.00120496	0.000464946	2.59161		H3 K4me3	2.59161
	8	H3 K4me2	185	1735	0.00116769	0.000528844	2.48931		H3 K4me2	2.48931
	9	H3 K9me2	180	1740	0.00116201	0.000388084	2.46351		H3 K9me2	2.46351
	10	H3 K36me1	5	1915	0.00116961	0.000656793	2.17949		H3 K36me1	2.17949
	11	H3 K27me3	35	1885	0.00113343	0.000545193	2.15657		H3 K27me3	2.15657
	12	H3 K9ac	200	1720	0.00092016	0.000508055	1.87307
	13	H3 R26me2s]	50	1870	0.000790342	0.000471689	1.49183
	14	H3 K9me1	220	1700	0.000752689	0.000597551	1.48151
	15	H3 K4ac	185	1735	0.000602308	0.000491257	1.13891
	16	H3 K4me1	185	1735	0.000419025	0.000566417	0.764522
	17	H3 T11P	110	1810	0.00025534	0.000552675	0.462008
	18	H3 S10P	120	1800	7.17e-05	0.000557017	0.12664
	19	H4 R17me2s	10	1910	5.48e-05	0.000540886	0.101866
	20	H3 K27ac	30	1890	4.3e-05	0.000540886	0.0789916
	21	H3 K18ac	35	1885	3.28e-05	0.000538051	0.0601271
	22	H3 R17Citr	10	1910	1.62e-05	0.000545185	0.0301405
	23	H3 R8Citr	35	1885	1e-05	0.000529781	0.0184158
	24	H3 K14ac	75	1845	6.68e-06	0.000549572	0.0119884
	25	H4 R17me2a	10	1910	4.29e-06	0.000542315	0.0079732
	26	H3 R17me2s	20	1900	4.1e-06	0.000545195	0.00757801
	27	H4 K20me3	35	1885	2.77e-06	0.000545195	0.00508388
	28	H3 K27me2	35	1885	1.62e-06	0.00052557	0.00297608
	29	H3 R2me2a	270	1650	5.26e-07	0.000543742	0.000843619
	30	H3 R17me2a	20	1900	4.3e-07	0.000558542	0.000795321
	31	H3 R8me2a	355	1565	3.05e-07	0.000536645	0.000464496
	32	H4 K20me1	35	1885	2.03e-07	0.000536645	0.0003726
	33	H3 K9me3	200	1720	2.01e-07	0.000391236	0.000336139
	34	H4 R19me2a	30	1890	1.62e-07	0.000536645	0.00029756
	35	H4 K16ac	95	1825	1.22e-07	0.000546646	0.000216888
	36	H4 R24me2a	25	1895	1.09e-07	0.000546646	0.000201174
	37	H3 R26me2a	50	1870	7.2e-08	0.000546646	0.000130994
	38	H3 R26Citr	25	1895	2.75e-08	0.000557027	5.07e-05
	39	H3 K27me1	35	1885	1.09e-08	0.000557027	1.99e-05
	40	H3 T3P	80	1840	1.08e-08	0.00055552	1.94e-05
	41	H4 K12ac	70	1850	1.46e-09	0.000563137	2.64e-06
	42	H3 S28P	80	1840	2.99e-10	0.000538051	5.36e-07
	43	H3 S28P	80	1840	2.99e-10	0.000538051	5.36e-07
	44	H3 S28P	80	1840	2.99e-10	0.000543751	5.36e-07
	45	H3 S28P	80	1840	2.99e-10	0.000543751	5.36e-07
	46	H3 S28P	80	1840	2.99e-10	0.000545195	5.36e-07
	47	H3 S28P	80	1840	2.99e-10	0.000545195	5.36e-07
	48	H3 S28P	80	1840	2.99e-10	0.000545194	5.36e-07
	49	H3 S28P	80	1840	2.99e-10	0.000516249	5.36e-07
	50	H3 S28P	80	1840	2.99e-10	0.000542315	5.36e-07
	51	H3 S28P	80	1840	2.99e-10	0.000542315	5.36e-07
	52	H3 S28P	80	1840	2.99e-10	0.000546646	5.36e-07
	53	H3 S28P	80	1840	2.99e-10	0.000546646	5.36e-07
	54	H3 S28P	80	1840	2.99e-10	0.000546646	5.36e-07
	55	H3 S28P	80	1840	2.99e-10	0.000546646	5.36e-07
	56	H3 S28P	80	1840	2.99e-10	0.000546646	5.36e-07
	57	H3 S28P	80	1840	2.99e-10	0.000546646	5.36e-07
	58	H3 S28P	80	1840	2.99e-10	0.000546646	5.36e-07
	59	H3 S28P	80	1840	2.99e-10	0.000546646	5.36e-07
