# Supplementary material for: Psip1/Ledgf p52 Binds Methylated Histone H3K36 and Splicing Factors and Contributes to the Regulation of Alternative Splicing
Source: PLoS Genet. 2012 May 17;8(5):e1002717. doi: 10.1371/journal.pgen.1002717 (PMC3355077; doi:10.1371/journal.pgen.1002717)
Supplement: Table S2 — Alternative splicing array results in Excel spread sheets (Sheet 1 includes data from all the exons on the array, Sheet 2 includes only exons which shows significant changes in alternative splicing between wild-type and Psip1gt/gt cells, Sheet 3 includes the annotation for the data. Related to Figure 5. (XLS) [file pgen.1002717.s003.xls]

## Sheet: splicing-change-Psip1-gt
rowID	Stringency	TIGR Transcript Cluster	Ensembl Gene ID	hg18 in	hg18 skip	Gene Symbol	Strand hg18	Genomic skip	Genomic in	mRNA in	annotated exons	dT	I1	I2	I3	I4	I5	I6	dI	dIrank
1703	Low	TC0101462	ENSMUSG00000026395	chr1:138009235-138009362	chr1:138006945-138013081	'Ptprc	-	E3-E6	E5	E2alt	CE	0.45	96.4	100	68.88	26.81	34.41	33.31	56.92	2.2
9609	Low	TC0501217	ENSMUSG00000070723	chr5:75949275-75949312	chr5:75948868-75949312		-	E5-E7	E6	E2var_alt		0.53	100	83.38	75.64	22.64	20.34	30.95	61.7	2.04
15861	High	TC0801294	ENSMUSG00000063285	chr8:103303596-103303679	chr8:103303527-103303692		-	E14-E16	E15	E5var_alt		0.85	87.21	86.77	100	46.5	48.75	37.42	47.1	1.99
28824	Low	TC1600576	ENSMUSG00000022756	chr16:17125699-17125701	chr16:17125699-17125814	'Slc7a4	-	E3-E5	E4	E2var_alt		1.04	81.28	84.25	100	36.07	53.2	47.26	43	1.69
11121	High	TC0600832	ENSMUSG00000016487	chr6:147077982-147078013	chr6:147076601-147079260	'Ppfibp1	+	E14-E16	E15	E9alt	CE	0.82	50.74	88.56	100	44.67	46.91	40.17	35.85	1.65
7460	High	TC0401217	ENSMUSG00000028402	chr4:80762353-80762468	chr4:80760224-80763730	Mpdz	-	E18-E20	E19	E17alt	CE	0.8	83.96	100	79.14	53.37	64.09	65.37	26.75	1.63
27040	High	TC1500184	ENSMUSG00000071747	chr15:63964931-63965052	chr15:63963488-63997561		+	E10-E19	E11	E1alt	CE	1.01	60.05	91.65	100	39.22	53.39	58.49	33.53	1.56
6930	High	TC0400714	ENSMUSG00000070687	chr4:135802410-135802566	chr4:135802213-135820184	'Htr1d	+	E1-E3	E2	E1alt	CE	1.2	83.33	100	56.45	28.49	12.72	20.97	59.2	1.53
1700	Low	TC0101462	ENSMUSG00000026395	chr1:138003733-138003803	chr1:138002421-138013081	'Ptprc	-	E3-E9	E8	E3alt	CE	0.45	100	86.68	75.79	55	47.32	40.54	39.87	1.52
4824	High	TC0300198	ENSMUSG00000027820	chr3:63441982-63442094	chr3:63441651-63445897	'Mme	+	E2-E5	E4	E2alt	CE	1.02	90.15	84.24	82.51	65.27	61.75	67.61	20.76	1.51
1701	High	TC0101462	ENSMUSG00000026395	chr1:138004533-138004672	chr1:138003804-138006798	'Ptprc	-	E6-E8	E7	E2alt	CE	0.45	100	95.28	71.61	64.82	59.96	44.92	32.4	1.49
13308	Low	TC0701296	ENSMUSG00000070836	chr7:9505594-9505649	chr7:9505594-9505670		-	E1-E4	E3	E1var_alt		1.11	74.03	67.73	68.41	51.3	31.39	35.57	30.63	1.49
4388	Low	TC0202115	ENSMUSG00000027620	chr2:155914956-155915026	chr2:155913881-155918194	'Rbm39	-	E6-E9	E8	E3var_alt	CE	0.82	63.19	66.54	100	12.99	4.33	17.13	65.09	1.36
5376	Low	TC0300664	ENSMUSG00000028197	chr3:145217183-145217186	chr3:145217183-145219911	'Col24a1	+	E4-E6	E5	E4var_alt		0.95	87.62	100	90.37	43.38	52.9	69.89	37.28	1.35
1441	Low	TC0101238	ENSMUSG00000038608	chr1:80736863-80736867	chr1:80730313-80738393	'Dock10	-	E54-E56	E55	E50alt	CE	0.47	70.25	68.13	79.23	49.05	55.51	70.53	14.17	1.31
22230	High	TC1101222		chr11:31775339-31775502	chr11:31754988-31776299		-	E1-E6	E2	E2var_alt	CE	0.98	79.51	77.62	83.32	53.14	51.09	48.49	29.24	1.3
1141	High	TC0100983	ENSMUSG00000026158	chr1:23592829-23593039	chr1:23589072-23603005	'Ogfrl1	-	E2-E5	E3	E1var_alt	CE	0.75	100	94.88	85.96	70.82	50.06	68.94	30.34	1.28
26700	Low	TC1401147	ENSMUSG00000034731	chr14:73257956-73257971	chr14:73256707-73258138	'Dgkh	-	E52-E54	E53	E26var_alt	CE	0.76	92.16	84.63	100	72.66	57.52	63.94	27.56	1.28
27922	Low	TC1500908	ENSMUSG00000018865	chr15:84161091-84161218	chr15:84159900-84162504	'Sult4a1	-	E7-E10	E8	E5var_alt	CE	1.26	39.29	60.51	33.31	26.15	28.45	16.08	20.81	1.27
16944	High	TC0900767	ENSMUSG00000033392	chr9:113581876-113581901	chr9:113581782-113585373	'Clasp2	+	E32-E35	E33	E18alt	CE	0.89	100	92.86	61.69	22.4	29.87	29.55	57.58	1.26
8725	Low	TC0500471	ENSMUSG00000044443	chr5:105393123-105393123	chr5:105393084-105393124		+	E4-E6	E5	E2var_alt		0.91	57.05	61.35	87.74	10.51	36.92	42.25	38.82	1.25
10530	Low	TC0600310	ENSMUSG00000029798	chr6:57448492-57448542	chr6:57447716-57448542	'Herc5	+	E3-E5	E4	E1var_alt		0.69	100	88.53	81.72	66.15	54.48	65.83	27.93	1.25
27463	Low	TC1500521	ENSMUSG00000041866	chr15:4859061-4859134	chr15:4858714-4859134		-	E8-E10	E9	E6alt		0.96	78.34	75.58	100	41.01	57.6	36.87	39.48	1.2
3762	High	TC0201482	ENSMUSG00000026826	chr2:57115407-57115943	chr2:57113761-57124517	'Nr4a2	-	E1-E3	E2	E2		1.19	96.15	95.43	100	77.89	80.81	72.8	20.03	1.16
8545	Low	TC0500321	ENSMUSG00000059096	chr5:75642919-75642927	chr5:75642474-75642927		+	E6-E8	E7	E4var		1.01	89.98	81.49	85.16	49.15	61.21	50.35	31.97	1.15
15240	High	TC0800643	ENSMUSG00000059854	chr8:108980866-108980905	chr8:108980500-108992400	'Hydin	+	E12-E14	E13	E11alt	CE	0.95	83.99	89.04	79.41	51.25	64.96	53.06	27.73	1.14
30503	High	TC1700944	ENSMUSG00000054950	chr17:31732837-31732889	chr17:31725114-31733034		-	E14-E16	E15	E12alt	CE	0.77	65.58	100	70.78	27.66	40.82	38.93	42.98	1.14
29682	High	TC1700301	ENSMUSG00000060586	chr17:32345162-32345432	chr17:32342859-32391498	'H2-Eb1	+	E4-E19	E6	E1var_alt	CE	1.23	83.78	100	51.82	36.43	36.3	52.04	36.94	1.13
12385	High	TC0700478	ENSMUSG00000038738	chr7:40518364-40518410	chr7:40517575-40518735	'Shank1	+	E29-E34	E33	E8alt	CE	0.98	100	41.62	34.87	27.88	24.3	24.51	33.26	1.08
4874	Low	TC0300255	ENSMUSG00000056498	chr3:84805779-84805790	chr3:84805758-84815129	'Tmem154	+	E7-E9	E8	E6alt		0.86	69.82	78.53	82.08	62.31	53.71	66.02	16.13	1.07
6108	High	TC0301446	ENSMUSG00000039103	chr3:152166919-152166973	chr3:152156571-152167422	'Nexn	-	E1-E3	E2	E1alt	CE	0.74	84.88	100	96.47	67.44	62.87	61.66	29.8	1.05
821	High	TC0100696	ENSMUSG00000026696	chr1:162532056-162532106	chr1:162532008-162535525	'Vamp4	+	E1-E3	E2	E1alt		0.88	62.87	56.34	62.8	48.32	42.84	52.45	12.8	1.03
25021	Low	TC1300629	ENSMUSG00000055137	chr13:17045621-17045624	chr13:17045621-17046481	'5033411D12Rik	-	E2-E4	E3	E1alt		1.05	91.64	100	60.8	22.01	18.64	11.3	66.83	1.03
30076	Low	TC1700598	ENSMUSG00000071042	chr17:73815089-73815097	chr17:73815065-73815364	'Rasgrp3	+	E38-E40	E39	E13var_alt		0.58	100	88.73	52.7	42.28	54.05	46.71	32.8	1.02
5477	High	TC0300783	ENSMUSG00000027699	chr3:26969333-26969412	chr3:26965890-26969426	'Ect2	-	E1-E4	E3	E1alt		0.69	60.96	64.88	31.61	37.21	27.85	31.24	20.39	1
11097	Low	TC0600805	ENSMUSG00000030236	chr6:141686565-141686569	chr6:141685345-141686569	'Slco1b2	+	E2-E4	E3	E2var_alt		0.91	39.24	100	47.12	27.97	24.93	27.88	35.19	1
21146	Low	TC1100286	ENSMUSG00000037533	chr11:54628413-54628435	chr11:54625495-54632952	'Rapgef6	+	E23-E25	E24	E22alt	CE	0.74	52.19	45.52	28.58	31.81	24.83	32.04	12.54	1
254	Low	TC0100220	ENSMUSG00000026023	chr1:59582519-59582520	chr1:59582156-59591196	'Pftk2	+	E19-E21	E20	E9alt		0.89	63.33	65.71	67.55	42.34	47.05	41.74	21.82	0.99
4643	Low	TC0300031	ENSMUSG00000027550	chr3:14560019-14560033	chr3:14560019-14560895	'Lrrcc1	+	E14-E16	E15	E13var_alt	A5SS	0.83	66.94	50.29	69.96	44.45	7.7	23.14	37.3	0.98
19034	High	TC0X01150	ENSMUSG00000031297	chrX:96412177-96412314	chrX:96411630-96412627	'Slc7a3	-	E1-E4	E3	E2alt	CE	0.33	48.61	60.42	38.79	33.48	24.13	33.8	18.81	0.98
21848	Low	TC1100918	ENSMUSG00000040528	chr11:106866745-106866855	chr11:106866544-106868484	'Gm885	+	E10-E12	E11	E3alt	CE	0.56	100	83.39	78.89	59.35	47.44	54.31	33.73	0.98
18983	High	TC0X01081	ENSMUSG00000047996	chrX:73904089-73904227	chrX:73870561-73907420	'Prrg1	-	E5-E8	E6	E2alt	CE	0.67	88.18	100	99.19	61.42	67.57	70.78	29.2	0.95
12092	Low	TC0700135	ENSMUSG00000008789	chr7:14925145-14925519	chr7:14924931-14925632	'Ceacam5	+	E6-E8	E7	E7alt	CE	0.93	65.96	46.23	48.1	31.61	26.67	36.07	21.98	0.94
14738	Low	TC0800234	ENSMUSG00000031626	chr8:44523304-44523491	chr8:44523304-44523574	'Sorbs2	+	E14-E16	E15	E4alt	A5SS	2.97	65.64	88.28	71.29	52.32	53.32	52.34	22.41	0.93
25167	High	TC1300862	ENSMUSG00000021451	chr13:50782774-50783011	chr13:50759635-50790649	'Sema4d	-	E3-E7	E4	E2var_alt	CE	0.7	100	83.37	60.3	51.79	54.91	43.03	31.31	0.93
22545	Low	TC1101521	ENSMUSG00000018570	chr11:69979186-69979193	chr11:69979067-69979193	'2810408A11Rik	-	E9-E11	E10	E7var_alt		1.11	64.75	66.47	65.92	55.09	43.27	55.8	14.32	0.91
26182	High	TC1400565	ENSMUSG00000033060	chr14:96256531-96256613	chr14:96256383-96256895	'Lmo7	+	E5-E8	E6	E1alt	CE	0.62	100	75.91	99.19	57.32	68.92	64.52	28.11	0.9
18194	High	TC0X00227	ENSMUSG00000052697	chrX:49190573-49190613	chrX:49190545-49190730		+	E22-E27	E24	E2var_alt		0.9	71.28	74.82	100	27.66	12.41	0	68.68	0.89
1208	Low	TC0101039	ENSMUSG00000037138	chr1:38451286-38451335	chr1:38451241-38451343	'Aff3	-	E22-E25	E23	E13var_alt		0.84	83.39	100	82.87	75.1	62.04	70.43	19.56	0.88
3817	High	TC0201507	ENSMUSG00000034903	chr2:65169145-65169175	chr2:65169039-65169532	'Cobll1	-	E2-E5	E4	E1var_alt	CE	0.84	100	97.68	95.67	85.18	68.73	75.35	21.36	0.88
23229	High	TC1102114	ENSMUSG00000025375	chr11:120121381-120121471	chr11:120121381-120121768	'Aatk	-	E13-E15	E14	E10var_alt	A3SS	0.94	67.86	57.51	65.5	51.07	46.45	33.48	19.95	0.88
79	High	TC0100090	ENSMUSG00000026131	chr1:34229108-34229232	chr1:34192128-34229415	'Dst	+	E4-E6	E5	E1alt	CE	0.87	59.57	58.34	40.22	46.89	44.78	31.21	11.75	0.86
2959	Low	TC0200834	ENSMUSG00000027389	chr2:142037374-142037376	chr2:142002019-142037376		+	E21-E23	E22	E2var_alt		0.78	95.29	96.68	100	35.58	67.82	61.8	42.26	0.86
12885	High	TC0700931	ENSMUSG00000030759	chr7:109430126-109430400	chr7:109430056-109442015	'Far1	+	E2-E4	E3	E1alt		0.88	54.31	51.98	39.96	33.77	37.46	34.66	13.45	0.86
16926	High	TC0900755	ENSMUSG00000032495	chr9:110651502-110651590	chr9:110649379-110655502	'Lrrc2	+	E1-E3	E2	E2alt	CE	0.94	94.15	93.75	94.58	86	74.5	81.55	13.48	0.86
24545	High	TC1300140	ENSMUSG00000016756	chr13:23696098-23696258	chr13:23693291-23761001	'Cmah	+	E1-E3	E2	E1alt	CE	0.76	100	76.52	56.43	62.24	48.76	52.2	23.25	0.85
2177	High	TC0200104	ENSMUSG00000036617	chr2:20802475-20802714	chr2:20787883-20808618	'Etl4	+	E12-E14	E13	E5alt	CE	0.96	45.47	47.3	56.59	29.38	29.86	43.5	15.54	0.84
2191	High	TC0200114	ENSMUSG00000026781	chr2:23087980-23088011	chr2:23087765-23094796	'Acbd5	+	E6-E8	E7	E5alt	CE	0.84	37.19	34.07	29.79	16.16	21.32	14.23	16.45	0.84
17378	Low	TC0901098	ENSMUSG00000043923	chr9:44347547-44347788	chr9:44347547-44347788	'Ccdc84	-	E6-E8	E7	E4var_alt	IR	0.99	100	93.26	90.83	77.8	68.51	72.31	21.82	0.84
18896	High	TC0X00986	ENSMUSG00000062949	chrX:55709858-55709961	chrX:55706503-55717266	'Atp11c	-	E30-E32	E31	E28var_alt	CE	0.73	47.04	33.45	42.14	24.06	19.71	36.69	14.06	0.83
1980	Low	TC0101708	ENSMUSG00000053963	chr1:180419182-180419189	chr1:180418439-180422555	'6330403A02Rik	-	E3-E5	E4	E4var_alt	CE	0.99	50.52	49.54	49.57	25.37	40.21	22.94	20.37	0.82
24232	High	TC1200872	ENSMUSG00000021139	chr12:79434958-79435137	chr12:79349007-79437373	'Cox16	-	E12-E16	E13	E4var_alt	CE	1.23	73.31	85.99	80.73	71.05	77.9	58.42	10.88	0.82
12023	High	TC0700066	ENSMUSG00000034087	chr7:9342357-9342391	chr7:9342354-9342597	'Nlrp4b	+	E1-E3	E2	E1var_alt		0.94	96.42	100	95.1	49.64	60.21	53.89	42.59	0.81
16709	High	TC0900599	ENSMUSG00000036972	chr9:90997712-90997965	chr9:90997634-91001347	'Zic4	+	E1-E3	E2	E1alt	CE	0.94	95.34	82.01	86.91	72.87	58.49	70.74	20.72	0.81
25755	High	TC1400117	ENSMUSG00000040640	chr14:25462301-25462335	chr14:25458039-25473209	'Erc2	+	E15-E17	E16	E9alt	CE	0.87	70.14	69.84	100	26.79	49.86	28.72	44.87	0.81
29348	High	TC1700087	ENSMUSG00000071278	chr17:17699859-17699885	chr17:17699828-17699885		+	E23-E26	E25	E3var_alt		1.04	55.96	100	68.28	29.9	36.97	30.71	42.22	0.8
4589	High	TC0202280	ENSMUSG00000027574	chr2:181436857-181436940	chr2:181435943-181438064	'Nkain4	-	E5-E7	E6	E6var_alt	CE	1.32	56.59	76.44	44.96	47.44	47.92	36.78	15.29	0.79
24572	Low	TC1300160	ENSMUSG00000062551	chr13:27223043-27223048	chr13:27222171-27223048	'Prl2c1	+	E5-E7	E6	E5var_alt		1.62	72.99	95.24	95.54	59.85	80.98	82.47	13.49	0.79
25824	Low	TC1400163	ENSMUSG00000071536	chr14:30935067-30935147	chr14:30934312-30935208	'AC154649.3	+	E8-E11	E9	E5var_alt		0.89	78.2	71.48	68.57	51.11	43.45	60.03	21.22	0.79
26818	Low	TC1500007	ENSMUSG00000022155	chr15:4773357-4773478	chr15:4772894-4773478	'4930455B06Rik	+	E39-E42	E41	E6var_alt		0.95	90.78	100	95.08	65.96	51.43	41.95	42.18	0.79
27256	Low	TC1500372	ENSMUSG00000058441	chr15:89151772-89151772	chr15:89151357-89151867	'Panx2	+	E2-E4	E3	E2alt		0.99	35.88	44.46	45.87	16.31	25.16	21.29	21.15	0.79
28188	High	TC1600026	ENSMUSG00000008658	chr16:6866954-6867119	chr16:6713268-6897553	'A2bp1	+	E8-E12	E11	E3alt	CE	0.79	46.07	39.17	17.69	19.31	17.55	18.48	15.86	0.79
17135	High	TC0900879	ENSMUSG00000036912	chr9:14551734-14551922	chr9:14551552-14553948	'Piwil4	-	E11-E13	E12	E2alt	CE	0.9	33.69	55.38	42.19	24.35	32.14	24.01	16.92	0.78
25075	High	TC1300761	ENSMUSG00000038408	chr13:30947985-30948011	chr13:30945701-30948011	'1700018A04Rik	-	E4-E6	E5	E3alt		0.93	66.25	78.74	60.18	49.79	49.53	46.23	19.87	0.77
12960	High	TC0700992	ENSMUSG00000052707	chr7:119265161-119265543	chr7:118985462-119272202	'Tnrc6a	+	E1-E10	E9	E4alt	CE	0.87	84.31	100	89.32	51.53	77.14	59.98	28.33	0.76
26254	Low	TC1400668	ENSMUSG00000060579	chr14:8269254-8269344	chr14:8237497-8545397	'Fhit	-	E6-E8	E7	E3var_alt	CE	1.32	100	72.61	75.22	36.66	44.65	21.12	48.47	0.76
18854	Low	TC0X00931	ENSMUSG00000036109	chrX:46238645-46238666	chrX:46231621-46256670	'Mbnl3	-	E2-E4	E3	E2alt	CE	0.67	79.03	69.62	40.7	45.76	41.22	51.29	17.03	0.75
28561	High	TC1600286	ENSMUSG00000062082	chr16:44607826-44608057	chr16:44598486-44609601	'Cd200r4	+	E3-E5	E4	E2alt	CE	0.46	48.76	47.14	75.73	25.89	23.2	54.04	22.84	0.75
5476	High	TC0300783	ENSMUSG00000027699	chr3:26969333-26969412	chr3:26965890-26969412	'Ect2	-	E2-E4	E3	E1alt		0.69	57.43	67.82	24.18	32.85	25.74	27.91	20.98	0.74
8423	Low	TC0500220	ENSMUSG00000039765	chr5:43048831-43048850	chr5:43046932-43050416	'Cc2d2a	+	E33-E36	E34	E32alt	CE	0.9	65.57	100	56.33	22.44	46.02	35.43	39.33	0.73
10405	High	TC0600159	ENSMUSG00000029881	chr6:41468583-41468653	chr6:41464982-41469288		+	E15-E23	E22	E1alt	CE	0.82	58.75	48.64	81.69	33.69	18.62	48.45	29.44	0.73
13222	High	TC0701190	ENSMUSG00000000154	chr7:139906566-139906662	chr7:139903586-139907000	'Slc22a18	+	E3-E5	E4	E2alt	CE	1.44	88.74	85.43	67.28	73.04	73.33	65.55	9.84	0.73
16305	Low	TC0900296	ENSMUSG00000070306	chr9:44181082-44181102	chr9:44180188-44181102	'Ccdc153	+	E6-E8	E7	E6var_alt		0.99	62.36	40.51	55.41	25.78	38.03	27.73	22.25	0.73
18413	Low	TC0X00503	ENSMUSG00000034755	chrX:115808585-115808589	chrX:115770265-115813074	'Pcdh11x	+	E6-E8	E7	E4alt	CE	0.61	24.38	20.54	18.9	11.98	9.42	13.04	9.8	0.73
2919	Low	TC0200812	ENSMUSG00000058793	chr2:132026796-132026818	chr2:132026097-132034098	'Cds2	+	E2-E4	E3	E1alt	CE	1.05	74.88	50	45.94	33.78	41.57	35.96	19.84	0.72
31836	Low	TC1900091	ENSMUSG00000032946	chr19:6296357-6296361	chr19:6295292-6296361	'Rasgrp2	+	E4-E6	E5	E2var_alt		1.03	50.1	100	100	56.22	24.52	42.96	42.13	0.72
4063	High	TC0201793	ENSMUSG00000027184	chr2:103626286-103626312	chr2:103626286-103626397	'Caprin1	-	E12-E14	E13	E9var_alt	A3SS	1	64.39	73.75	70.77	57.58	60.74	60.61	9.99	0.71
8730	Low	TC0500475	ENSMUSG00000029279	chr5:106547494-106547496	chr5:106546703-106547496	'Brdt	+	E14-E16	E15	E15var		0.97	100	83.39	95.27	52.99	42.13	41.95	47.2	0.71
8978	Low	TC0500669	ENSMUSG00000029386	chr5:123845571-123845611	chr5:123845058-123845611	'Tctn2	+	E3-E6	E5	E3var		1.13	68.76	80.49	79.82	62.02	59.43	60.34	15.76	0.71
17558	High	TC0901237	ENSMUSG00000047766	chr9:60698223-60698288	chr9:60693360-60704007	'Lrrc49	-	E7-E9	E8	E5alt	CE	1.06	98.36	97.14	100	77.6	94.91	61.42	20.52	0.71
3826	Low	TC0201509	ENSMUSG00000057182	chr2:65428276-65429141	chr2:65428276-65429416	'Scn3a	-	E18-E20	E19	E1alt		1	85.52	87.35	84.99	73.7	72.62	74.19	12.45	0.7
30238	High	TC1700777	ENSMUSG00000071256	chr17:21741765-21741792	chr17:21741314-21742141	'Zfp213	-	E4-E6	E5	E2alt	CE	0.85	100	90.1	69.29	54.14	54.48	57.67	31.04	0.7
17426	High	TC0901133	ENSMUSG00000032028	chr9:48288363-48289092	chr9:48285374-48301785	'Fam55b	-	E2-E5	E4	E3alt		0.92	86.01	93.35	79.77	61.36	78.49	53.33	21.98	0.69
20366	Low	TC1001025	ENSMUSG00000033318	chr10:75488792-75489302	chr10:75488463-75489303	'Gstt2	-	E5-E8	E7	E2var_alt		1.03	92.04	100	69.11	64.15	58.08	43.23	31.9	0.69
23489	Low	TC1200143	ENSMUSG00000004151	chr12:36691836-36691841	chr12:36689129-36691841	'Etv1	+	E21-E23	E22	E6var_alt		0.74	40.71	46.24	67.76	26.41	17.57	21.48	29.75	0.69
29455	Low	TC1700163	ENSMUSG00000024158	chr17:23039702-23039771	chr17:23039411-23040241	'Hagh	+	E8-E10	E9	E5alt	CE	0.93	53.85	55.89	44.99	36.21	33.85	35.64	16.34	0.69
13596	High	TC0701556	ENSMUSG00000030577	chr7:27818593-27818808	chr7:27817888-27818957	'Cd22	-	E8-E11	E9	E1var_alt	CE	1.07	35.22	44.61	50.51	34.6	31.68	26.34	12.58	0.68
24496	High	TC1300004		chr13:3363892-3363943	chr13:3362760-3364278		+	E2-E4	E3	E2alt	CE	0.72	74.04	100	61.19	82.81	17.49	31.82	34.37	0.68
31670	Low	TC1800688	ENSMUSG00000024533	chr18:67905175-67905177	chr18:67905175-67911586	'Spire1	-	E11-E13	E12	E7alt		0.79	71.8	66.91	59.41	50.08	47.64	56.6	14.6	0.68
727	High	TC0100621	ENSMUSG00000052726	chr1:140365544-140365883	chr1:140353876-140372638	'Kcnt2	+	E12-E14	E13	E5alt	CE	0.66	91.36	86.35	90.59	78.85	73.64	81.73	11.36	0.67
2087	Low	TC0200002	ENSMUSG00000026643	chr2:3224305-3224407	chr2:3224305-3226739	'Nmt2	+	E7-E9	E8	E1var_alt	A5SS	0.82	100	86.04	89.65	86.89	65.68	68.01	18.37	0.67
6518	High	TC0400403	ENSMUSG00000028522	chr4:102491202-102491262	chr4:102490959-102491999	'Mier1	+	E1-E3	E2	E1alt	CE	0.71	100	98.69	93.53	76.52	66.62	69.05	26.68	0.67
10473	Low	TC0600234	ENSMUSG00000054435	chr6:48651417-48651448	chr6:48650999-48651448	'Gimap4	+	E4-E7	E6	E4var_alt		0.89	66.07	73.23	61.2	41.71	65.82	52.85	13.37	0.67
18301	High	TC0X00363	ENSMUSG00000045103	chrX:80159362-80159556	chrX:80033877-80160232	'Dmd	+	E61-E63	E62	E54alt	CE	0.96	100	83.17	80.08	57.95	41.53	49.72	38.02	0.67
32094	High	TC1900345	ENSMUSG00000048120	chr19:40553586-40553691	chr19:40506314-40605109	'Entpd1	+	E2-E5	E4	E1alt	CE	0.67	100	73.5	68.09	66.41	55.31	54.52	21.79	0.67
2338	High	TC0200220	ENSMUSG00000039515	chr2:30449253-30449289	chr2:30447076-30450601	'Ppp2r4	+	E9-E11	E10	E7alt	CE	0.9	92.1	100	63.31	48.7	66.2	63.07	25.82	0.66
3474	Low	TC0201276	ENSMUSG00000036893	chr2:24871220-24871240	chr2:24871220-24884766	'Ehmt1	-	E6-E8	E7	E3var_alt	A3SS	0.93	64.37	81.18	73.24	67.82	66.44	58.35	8.73	0.66
4776	Low	TC0300165	ENSMUSG00000027751	chr3:54830697-54830699	chr3:54827869-54830699	'D3Ertd300e	+	E12-E14	E13	E5var_alt		0.88	81.49	93.74	100	70.47	88.92	50.92	21.64	0.66
30219	Low	TC1700775	ENSMUSG00000052150	chr17:21657564-21657599	chr17:21656979-21657599		-	E16-E19	E17	E1alt		0.78	100	58.18	79.91	63.65	16.74	52.59	35.04	0.66
30679	Low	TC1701102	ENSMUSG00000023951	chr17:44154710-44154751	chr17:44153925-44154751	'Vegfa	-	E3-E6	E4	E2alt		1	29.44	49.71	28.43	26.86	24.34	19.59	12.26	0.66
30787	Low	TC1701209	ENSMUSG00000012582	chr17:55711669-55711692	chr17:55711504-55711962		-	E18-E21	E20	E3var_alt	CE	1	72.67	68.03	65.1	41	46.73	57.73	20.11	0.66
24885	Low	TC1300493	ENSMUSG00000049586	chr13:94018609-94018624	chr13:94017902-94018743		+	E9-E12	E11	E2var_alt	CE	0.65	84.28	100	82.74	40.18	42.76	42.78	47.1	0.65
5823	High	TC0301171	ENSMUSG00000045327	chr3:96498478-96498580	chr3:96483078-96503408	'6330549D23Rik	-	E1-E4	E2	E2var_alt	CE	1.07	93.58	82.16	100	49.05	61.51	67.93	32.42	0.64
11586	Low	TC0601375	ENSMUSG00000030257	chr6:112956764-112956850	chr6:112956764-112977519	'Srgap3	-	E4-E6	E5	E3var_alt	A3SS	1.03	100	67.37	83.72	43.14	55.68	30.43	40.62	0.64
23151	Low	TC1102061	ENSMUSG00000020752	chr11:116036543-116037013	chr11:116036480-116037013	'Recql5	-	E3-E5	E4	E2var_alt		0.96	64.52	79.17	64.12	53.74	60.3	52.42	13.79	0.64
23288	Low	TC1102160	ENSMUSG00000046605	chr11:121760655-121760718	chr11:121753638-121779915	'B3gntl1	-	E3-E5	E4	E4var_alt	CE	0.91	32.75	61.69	56.11	21.62	28.16	34.69	22.03	0.64
32043	Low	TC1900299	ENSMUSG00000024776	chr19:33941017-33941031	chr19:33940837-33941251	'Stambpl1	+	E12-E14	E13	E10alt	CE	0.85	100	93.62	97.62	76.18	62.03	86.84	22.06	0.64
846	High	TC0100706	ENSMUSG00000026579	chr1:164157780-164157971	chr1:164157763-164159365	'F5	+	E41-E51	E42	E9alt		1	47.05	100	71.46	45.13	33.11	41.89	32.79	0.63
5898	High	TC0301243	ENSMUSG00000040809	chr3:105978657-105978821	chr3:105974081-106028761	'Chi3l3	-	E4-E17	E16	E6alt	CE	0.9	38.72	45.75	45.07	23.39	24.42	22.59	19.72	0.63
9617	Low	TC0501227	ENSMUSG00000053030	chr5:77138412-77138415	chr5:77138412-77141062	'Spink2	-	E3-E5	E4	E2var_alt		1.12	73.6	71.68	65.73	50.87	60.16	46.69	17.76	0.63
25098	High	TC1300787	ENSMUSG00000039109	chr13:36470557-36470621	chr13:36468920-36471612	'F13a1	-	E1-E3	E2	E2	CE	0.77	100	70.97	69.96	67.55	50.19	60.66	20.84	0.63
237	High	TC0100207	ENSMUSG00000064294	chr1:58369416-58369774	chr1:58369416-58370202	'Aox3	+	E3-E5	E4	E3var_alt	A5SS	0.98	68.58	61.93	84.98	59.26	56.74	51.26	16.08	0.62
6226	High	TC0400087	ENSMUSG00000028282	chr4:32893919-32894144	chr4:32893898-32902489	'Casp8ap2	+	E1-E3	E2	E1var_alt		0.67	96.11	77.29	74.55	70.47	62.05	66.98	16.15	0.62
9238	Low	TC0500874	ENSMUSG00000029658	chr5:148496400-148496462	chr5:148496400-148497337	'4930434E21Rik	+	E6-E9	E7	E5var_alt	A5SS	0.85	100	80.5	77.35	51.8	44.28	61.62	33.39	0.62
11047	High	TC0600734	ENSMUSG00000030165	chr6:129619976-129620033	chr6:129618874-129620174	'Klrd1	+	E5-E12	E10	E4var_alt	CE	1.01	71.81	100	84.06	23.22	32.7	67.52	44.14	0.62
11048	High	TC0600734	ENSMUSG00000030165	chr6:129619976-129620033	chr6:129619071-129620174	'Klrd1	+	E8-E12	E10	E4var_alt	CE	1.01	71.81	100	84.06	23.22	32.7	67.52	44.14	0.62
17352	Low	TC0901089	ENSMUSG00000032105	chr9:44184089-44184092	chr9:44184089-44184188	'Pdzd3	-	E5-E7	E6	E5var		1.02	92.78	98.15	84.47	58.79	91.89	43.37	27.12	0.62
21444	High	TC1100561	ENSMUSG00000020836	chr11:77548800-77548918	chr11:77548175-77549325	'Coro6	+	E6-E8	E7	E4alt	CE	0.92	84.2	85.06	88.6	68.88	73.68	77.14	12.72	0.62
21871	High	TC1100934	ENSMUSG00000020610	chr11:109549198-109549296	chr11:109543798-109560803	'Amz2	+	E14-E18	E17	E9alt	CE	0.96	100	84.62	61.28	70.2	65.64	60.7	16.46	0.62
27458	High	TC1500514	ENSMUSG00000022489	chr15:103504190-103504239	chr15:103492402-103508767	'Pde1b	+	E2-E4	E3	E2alt	CE	0.87	52.44	56.18	69.62	33.36	42.08	57.96	14.95	0.62
31048	High	TC1800096	ENSMUSG00000024273	chr18:24855742-24855803	chr18:24855742-24857607	'2700062C07Rik	+	E3-E5	E4	E1var_alt	A5SS	0.89	100	85.48	76.15	88.86	37.22	38.25	32.43	0.62
2578	High	TC0200444	ENSMUSG00000034683	chr2:79630308-79630366	chr2:79553676-79652018	'Ppp1r1c	+	E3-E7	E6	E4alt	CE	0.91	74.58	78.37	62.28	38.27	55.82	49.93	23.73	0.61
9961	Low	TC0501549	ENSMUSG00000029422	chr5:122986729-122987282	chr5:122986729-122988623	'Rsrc2	-	E7-E10	E9	E3var_alt		0.78	71.29	85.27	78.33	71.2	57.32	62.3	14.69	0.61
11076	High	TC0600791	ENSMUSG00000008540	chr6:138195481-138195574	chr6:138192528-138200844	'Mgst1	+	E4-E7	E5	E3	CE	1.65	83.58	82.49	74.32	73.16	78.04	61.39	9.27	0.61
13986	High	TC0701958	ENSMUSG00000042797	chr7:93760407-93760522	chr7:93758140-93768804	'Aqp11	-	E1-E3	E2	E2var_alt	CE	1.07	57.48	69.46	63.64	50.54	55.52	51.41	11.04	0.61
5006	Low	TC0300334	ENSMUSG00000027939	chr3:90281677-90281697	chr3:90275093-90281838	'Nup210l	+	E14-E16	E15	E8alt	CE	0.91	91.96	100	48.65	43.94	48.53	25.03	41.04	0.6
5727	High	TC0301063	ENSMUSG00000060671	chr3:90086902-90086988	chr3:90085666-90087691	'Atp8b2	-	E3-E7	E4	E1alt	CE	1.03	100	84.13	64.19	58.42	54.55	70.07	21.76	0.6
11249	Low	TC0600973	ENSMUSG00000029826	chr6:38241514-38242104	chr6:38238383-38242104	'Zc3hav1	-	E13-E15	E14	E10var_alt		0.74	100	83.22	64.88	69.65	45.37	53.32	26.59	0.6
14014	High	TC0701977	ENSMUSG00000030737	chr7:95737309-95737544	chr7:95722691-95742060	'Slco2b1	-	E1-E7	E3	E1var_alt	CE	0.74	100	93.5	85.53	69.74	57.35	78.66	24.43	0.6
15433	High	TC0800821	ENSMUSG00000056228	chr8:11514689-11515098	chr8:11510989-11515738	'Cars2	-	E4-E6	E5	E4alt	CE	0.91	100	82.52	97.02	67.17	66.04	65.11	27.07	0.6
17683	Low	TC0901354	ENSMUSG00000032343	chr9:80540901-80541066	chr9:80535713-80564781	'Impg1	-	E2-E6	E5	E3alt	CE	0.95	100	64.73	87.95	27.68	31.7	46.43	48.96	0.6
19861	Low	TC1000500	ENSMUSG00000058589	chr10:90499337-90499347	chr10:90482515-90500198	'Anks1b	+	E33-E36	E34	E6	CE	0.99	47.14	100	26	24.5	34.22	22	30.8	0.6
25239	High	TC1300916	ENSMUSG00000021552	chr13:57368309-57368495	chr13:57358874-57368748	'Gkap1	-	E1-E3	E2	E1alt	CE	0.75	55.35	55.5	52.55	48.96	40.46	39.84	11.38	0.6
7664	Low	TC0401453	ENSMUSG00000028644	chr4:118564761-118564773	chr4:118564761-118565298	'Ermap	-	E2-E5	E4	E1alt	A3SS	0.86	38.07	51.56	47.52	29.32	29.08	30.14	16.21	0.59
9544	High	TC0501169	ENSMUSG00000070780	chr5:65435712-65435774	chr5:65401025-65452479	'Rbm47	-	E7-E9	E8	E2alt	CE	0.71	100	84.9	65.39	61.47	51.51	54.84	27.49	0.59
11546	High	TC0601347	ENSMUSG00000030064	chr6:97484508-97484785	chr6:97484359-97500569	'Frmd4b	-	E6-E8	E7	E5alt	CE	0.71	39.26	60.14	78.44	22.78	35.52	65.18	18.12	0.59
18303	Low	TC0X00366	ENSMUSG00000035476	chrX:80960816-80960972	chrX:80960816-80962200	'Map3k7ip3	+	E1-E3	E2	E1var_alt	A5SS	0.8	69.42	54.52	37.9	43.43	32.4	26.51	19.83	0.59
24231	High	TC1200872	ENSMUSG00000021139	chr12:79434958-79435137	chr12:79337294-79437373	'Cox16	-	E12-E17	E13	E4var_alt	CE	1.23	61.99	100	93.35	62.2	79.72	48.98	21.48	0.59
24233	High	TC1200872	ENSMUSG00000021139	chr12:79434958-79435137	chr12:79434958-79437373	'Cox16	-	E12-E14	E13	E4var_alt	A3SS	1.23	61.99	100	93.35	62.2	79.72	48.98	21.48	0.59
27287	High	TC1500395	ENSMUSG00000044021	chr15:91962391-91962459	chr15:91961969-91963188	'Muc19	+	E36-E40	E38	E8alt	CE	0.95	45.67	57.04	34.56	24.33	23.51	15.93	24.5	0.59
2413	High	TC0200266	ENSMUSG00000026870	chr2:34895434-34895482	chr2:34895109-34897591	'D730039F16Rik	+	E5-E7	E6	E5alt	CE	0.94	58.74	98.4	44.01	50.27	42.78	48.53	19.86	0.58
5280	High	TC0300593	ENSMUSG00000028023	chr3:129054335-129054501	chr3:129044298-129055359	'Pitx2	+	E3-E5	E4	E2alt	CE	0.86	81.38	81.29	84.53	69.18	65.88	73.99	12.72	0.58
7200	High	TC0400911	ENSMUSG00000059939	chr4:155099569-155099715	chr4:155099566-155103431	'9430015G10Rik	+	E1-E3	E2	E1var_alt		0.95	80.34	83.24	78.12	71.52	64.5	66.6	13.03	0.58
18604	High	TC0X00676	ENSMUSG00000031298	chrX:155266963-155267114	chrX:155265862-155270667	'Gpr64	+	E28-E30	E29	E27alt	CE	1.39	58.69	53.94	39.87	34.22	40.98	25.12	17.39	0.58
18885	Low	TC0X00974	ENSMUSG00000067878	chrX:52293943-52293943	chrX:52293751-52294019	'Mtap7d3	-	E7-E9	E8	E5alt		0.69	72.05	100	64.26	67.61	7.72	16.42	48.19	0.58
22251	Low	TC1101236	ENSMUSG00000053519	chr11:33596579-33597513	chr11:33596579-33597513	'Kcnip1	-	E5-E7	E6	E2var_alt	IR	0.59	40.21	61.56	51.9	32.64	45.23	22.34	17.82	0.58
24191	Low	TC1200828	ENSMUSG00000056359	chr12:71316843-71316843	chr12:71315151-71322190	'D830013O20Rik	-	E4-E7	E5	E4var_alt		0.97	72.18	100	61.6	43.11	32.7	42.9	38.35	0.58
26485	High	TC1400901	ENSMUSG00000049295	chr14:47348187-47348262	chr14:47343739-47348628	'Zfp219	-	E4-E7	E5	E1alt	CE	1.19	56.67	71.56	72.98	60.82	51.02	57.16	10.73	0.58
3021	High	TC0200914	ENSMUSG00000027469	chr2:152593009-152593145	chr2:152588967-152595778	'Tpx2	+	E1-E4	E3	E1alt	CE	0.79	48.32	66.04	32.17	42.2	36.26	28.22	13.28	0.57
3114	Low	TC0200984	ENSMUSG00000052922	chr2:158015733-158015741	chr2:158015733-158016812	'Bpi	+	E10-E12	E11	E10var_alt		0.97	75.07	34.48	82.31	39.74	42.31	36.24	24.52	0.57
21562	Low	TC1100660	ENSMUSG00000059439	chr11:85424570-85424587	chr11:85424570-85424796	'Bcas3	+	E2-E4	E3	E2var_alt	A5SS	1.07	72.74	77.7	66.94	36.38	54.13	69.89	19	0.57
26627	High	TC1401069	ENSMUSG00000022052	chr14:61876560-61877541	chr14:61876147-61880604	'Ppp2r2a	-	E11-E13	E12	E10var		1.08	88.88	85.41	88.35	74.29	80.86	81.63	8.62	0.57
27255	Low	TC1500372	ENSMUSG00000058441	chr15:89151772-89151772	chr15:89151357-89151869	'Panx2	+	E2-E5	E3	E2alt		0.99	28.69	29.61	34.86	10.99	18.64	13.85	16.56	0.57
31443	Low	TC1800425	ENSMUSG00000057440	chr18:7765211-7765600	chr18:7716954-7765600	'Mpp7	-	E8-E10	E9	E1var_alt		0.85	47.12	44.26	49.34	42.83	33.89	33.84	10.06	0.57
8824	Low	TC0500535	ENSMUSG00000029343	chr5:111453819-111453960	chr5:111450280-111455707	'Crybb1	+	E7-E9	E8	E6	CE	0.97	61.89	100	97.08	59.52	63.91	47.86	29.23	0.56
24095	Low	TC1200689	ENSMUSG00000035860	chr12:30878667-30878679	chr12:30878491-30879965	'1110049B09Rik	-	E23-E25	E24	E13alt	CE	1	63.54	59.3	78.55	12.4	24.37	53.61	37	0.56
554	High	TC0100466		chr1:98449330-98449474	chr1:98441739-98457212		+	E1-E3	E2	E2alt	CE	0.85	82.41	100	100	57.04	53.34	76.15	31.96	0.55
1887	High	TC0101630	ENSMUSG00000058076	chr1:171115851-171115906	chr1:171113754-171120653	'Sdhc	-	E1-E3	E2	E2	CE	1.1	61.9	65.19	71.21	55.01	59.5	62.46	7.11	0.55
5221	High	TC0300535	ENSMUSG00000027884	chr3:108472536-108472633	chr3:108472340-108479643	'Clcc1	+	E3-E6	E4	E1alt	CE	0.93	49.91	70.72	57.2	42.77	41.11	52.77	13.73	0.55
7053	High	TC0400799	ENSMUSG00000066007	chr4:145108581-145108664	chr4:144999954-145196786	'RP23-383I4.3	+	E1-E9	E5	E4alt	CE	0.78	46.07	100	75.56	41.61	71.1	28.86	26.69	0.55
10708	High	TC0600487	ENSMUSG00000033174	chr6:88888974-88889056	chr6:88884540-88893667	'Mgll	+	E8-E10	E9	E5alt	CE	0.62	100	57.6	74.3	51.35	40.06	62.66	25.94	0.55
16628	High	TC0900533	ENSMUSG00000033590	chr9:75295326-75295365	chr9:75295326-75299349	'Myo5c	+	E11-E13	E12	E10var_alt	A5SS	0.89	53.7	100	83.33	18.52	16.67	33.95	55.97	0.55
16668	High	TC0900571	ENSMUSG00000032261	chr9:83664235-83664275	chr9:83646750-83675682	'Sh3bgrl2	+	E1-E3	E2	E1alt	CE	0.71	24.95	19.75	38.7	15.72	8.68	25.18	11.28	0.55
18248	High	TC0X00308	ENSMUSG00000067768	chrX:68601131-68601234	chrX:68601107-68601423	'Xlr4b	+	E1-E4	E3	E1var_alt		1	54.48	51.45	35.15	27.06	37.84	31.29	14.96	0.55
24332	High	TC1200964	ENSMUSG00000021182	chr12:98477586-98477710	chr12:98466632-98479252	'Ccdc88c	-	E5-E7	E6	E5alt	CE	0.92	62.56	76.84	75.08	63.91	66.2	62.01	7.46	0.55
28679	High	TC1600440	ENSMUSG00000022957	chr16:91957105-91957225	chr16:91950019-91958749	'Itsn1	+	E46-E49	E48	E26alt	CE	0.79	100	78.64	62.81	66.95	46.94	46.83	26.91	0.55
28691	High	TC1600459	ENSMUSG00000040785	chr16:94659878-94659984	chr16:94659875-94672925	'Ttc3	+	E2-E4	E3	E1var_alt		0.76	70.08	71.53	68.58	62.04	54.95	58.58	11.54	0.55
29845	Low	TC1700450	ENSMUSG00000023952	chr17:44297041-44297130	chr17:44296799-44297130	'Gtpbp2	+	E14-E16	E15	E3var_alt		0.85	100	52.8	59.33	57.69	40.64	36.34	25.82	0.55
2934	High	TC0200826	ENSMUSG00000027270	chr2:135800604-135800708	chr2:135800480-135801691	'6330527O06Rik	+	E3-E5	E4	E4	CE	0.9	79.71	100	81.42	37.54	54.2	44.55	41.62	0.54
14324	Low	TC0702358	ENSMUSG00000030858	chr7:127681306-127681314	chr7:127680437-127681314	'1700007K09Rik	-	E4-E6	E5	E3alt		1	83.35	70.36	95.21	54.17	57.58	62.7	24.82	0.54
18080	Low	TC0X00098	ENSMUSG00000060090	chrX:18830897-18833499	chrX:18830897-18833920	'Rp2h	+	E7-E9	E8	E5alt		0.65	60.61	57.95	100	49.13	35.46	51.84	27.38	0.54
22031	High	TC1101054	ENSMUSG00000025142	chr11:120782622-120782659	chr11:120782622-120783085	'Aspscr1	+	E2-E4	E3	E2var_alt	A5SS	0.98	100	98.91	99.06	84.15	89.61	87.24	12.32	0.54
22894	Low	TC1101904	ENSMUSG00000035355	chr11:100865563-100865650	chr11:100865563-100865742	'Kcnh4	-	E11-E13	E12	E3var_alt	A3SS	0.9	84.51	85.13	91.03	79.25	72.47	78.31	10.21	0.54
23635	High	TC1200266	ENSMUSG00000054397	chr12:73786060-73786249	chr12:73776936-73812478	'Syne2	+	E1-E3	E2	E1alt	CE	0.77	71.55	88.87	68.59	55.51	54.94	63.82	18.25	0.54
25455	High	TC1301100	ENSMUSG00000021676	chr13:92916092-92916136	chr13:92907296-92961021	'Iqgap2	-	E1-E3	E2	E1alt	CE	0.71	19.37	40.84	12.27	7.99	12.72	16.15	11.87	0.54
2117	Low	TC0200027		chr2:9349074-9350790	chr2:9348992-9373451		+	E4-E6	E5	E3alt		0.91	100	100	94.21	83.17	69.66	72.09	23.1	0.53
4162	Low	TC0201911	ENSMUSG00000033526	chr2:121091499-121091500	chr2:121091499-121091766	'Hisppd2a	-	E4-E6	E5	E2var_alt		1.08	46.41	47.59	42.08	37.88	34.73	37.15	8.77	0.53
6190	High	TC0400044	ENSMUSG00000006586	chr4:13712122-13712288	chr4:13670877-13762780	'Runx1t1	+	E1-E6	E5	E1alt	CE	0.85	57.43	67.92	56.51	52.66	50.72	50.77	9.24	0.53
10305	High	TC0600083	ENSMUSG00000039629	chr6:29887579-29887662	chr6:29885600-29887662	'Fam40b	+	E19-E21	E20	E20var_alt		0.99	58.72	70.62	64.71	54.61	51.75	50.25	12.48	0.53
23841	High	TC1200416	ENSMUSG00000021203	chr12:100889565-100889640	chr12:100873032-100895862	'Otub2	+	E1-E5	E4	E1alt	CE	0.99	30.6	54.5	39.25	33.32	26.34	20.57	14.7	0.53
28987	Low	TC1600749	ENSMUSG00000022704	chr16:43636222-43636225	chr16:43636048-43638571	'Qtrtd1	-	E8-E10	E9	E4alt		0.86	82.56	85.8	83.51	77.93	77.01	76.8	6.71	0.53
30502	High	TC1700944	ENSMUSG00000054950	chr17:31721376-31721461	chr17:31721376-31723529		-	E17-E19	E18	E14var_alt	A3SS	0.77	51.55	53.39	38.88	38.87	37.84	41.66	8.48	0.53
1642	High	TC0101425	ENSMUSG00000026464	chr1:133556266-133556318	chr1:133554953-133562157	'Zc3h11a	-	E2-E9	E7	E3alt	CE	0.86	38.34	46.98	43.83	32.3	34.45	36.09	8.77	0.52
4146	High	TC0201905	ENSMUSG00000027284	chr2:120566092-120566164	chr2:120563458-120590905	'Cdan1	-	E2-E5	E4	E3alt	CE	0.9	66.43	68.64	59.67	56.77	61.8	47.16	9.67	0.52
6192	High	TC0400044	ENSMUSG00000006586	chr4:13712122-13712288	chr4:13698693-13762780	'Runx1t1	+	E4-E6	E5	E1alt	CE	0.85	74.99	77.54	66.85	60.7	64.32	64.58	9.93	0.52
7971	Low	TC0401737	ENSMUSG00000068145	chr4:146075767-146075776	chr4:146074811-146075962		-	E5-E8	E6	E2alt	CE	0.83	51.88	45.32	65.16	17.1	25.99	50.91	22.79	0.52
9333	Low	TC0500957	ENSMUSG00000064280	chr5:20437538-20437657	chr5:20437538-20583117	'Ccdc146	-	E1-E4	E3	E1var_alt	A3SS	0.98	96.53	96.18	100	89.81	56.21	61.28	28.47	0.52
16286	Low	TC0900266	ENSMUSG00000049281	chr9:40206970-40206973	chr9:40199949-40206973	'Scn3b	+	E3-E5	E4	E3var		2.94	76.73	84.7	54.55	62.84	65.9	53.62	11.2	0.52
21073	Low	TC1100238	ENSMUSG00000007850	chr11:50340969-50341401	chr11:50340678-50341401	'Hnrnph1	+	E18-E20	E19	E10var_alt		0.74	37.54	74.75	100	40.6	61.18	40.97	23.18	0.52
24102	High	TC1200693	ENSMUSG00000004698	chr12:32011268-32011355	chr12:31950768-32012855	'Hdac9	-	E30-E33	E31	E22alt	CE	0.73	91.44	72.01	100	49.33	16.17	56.08	47.29	0.52
2451	High	TC0200328		chr2:50362337-50362466	chr2:50304214-50440406		+	E1-E4	E2	E2alt	CE	1.17	58.67	82.01	74.01	46.32	64.37	34.8	23.07	0.51
5990	High	TC0301322	ENSMUSG00000028132	chr3:121024251-121024428	chr3:121007330-121034265	'Tmem56	-	E4-E7	E5	E1alt	CE	1.01	68.07	49.51	53.24	38.18	45.44	35.74	17.16	0.51
10209	Low	TC0501775	ENSMUSG00000062024	chr5:150382129-150382183	chr5:150382129-150382234		-	E8-E10	E9	E4var_alt		1	100	71.56	60.7	19.46	22.59	22.16	56.02	0.51
10351	Low	TC0600115	ENSMUSG00000029848	chr6:34862003-34862018	chr6:34861639-34862085	'Stra8	+	E6-E8	E7	E4alt		1.03	59.55	67.49	62.5	46.17	52.75	52.77	12.61	0.51
12932	Low	TC0700964	ENSMUSG00000070396	chr7:116475652-116475679	chr7:116475652-116475797	'AC099930.11	+	E1-E3	E2	E1var_alt	A5SS	0.9	100	96.77	72.21	73.17	47.5	81.29	22.34	0.51
21055	High	TC1100228	ENSMUSG00000020374	chr11:49858919-49859413	chr11:49858725-49913791	'Rasgef1c	+	E1-E3	E2	E1alt	CE	0.91	41.66	56.72	51.36	43.01	35.49	35.05	12.06	0.51
32521	High	TC1900721	ENSMUSG00000024713	chr19:17318580-17318682	chr19:17296707-17343421	'Pcsk5	-	E9-E11	E10	E10alt	CE	1.77	86.69	78.67	80.35	76.62	75.31	71.86	7.31	0.51
158	High	TC0100127	ENSMUSG00000026077	chr1:39435654-39436123	chr1:39435391-39504700	'Npas2	+	E1-E3	E2	E2	CE	1.07	41.24	52.15	47.66	31.81	34.07	32.79	14.13	0.5
1643	High	TC0101425	ENSMUSG00000026464	chr1:133556266-133556318	chr1:133554953-133562176	'Zc3h11a	-	E1-E9	E7	E3alt	CE	0.86	49.57	51.15	62.59	42.04	45.51	44.7	10.36	0.5
5631	Low	TC0301007	ENSMUSG00000028078	chr3:86901475-86901486	chr3:86900265-86902261	'Dclk2	-	E20-E22	E21	E14var_alt	CE	0.77	100	80.45	63.25	57.34	41.48	17.16	42.57	0.5
6004	Low	TC0301347	ENSMUSG00000032826	chr3:126772338-126772350	chr3:126771065-126772364	'Ank2	-	E56-E58	E57	E38alt		0.93	100	43.19	84.42	24.78	16.81	41.77	48.08	0.5
12346	High	TC0700407	ENSMUSG00000030424	chr7:35767090-35767119	chr7:35767051-35768186	'9430025M13Rik	+	E37-E43	E39	E5alt		0.9	73.88	100	76.18	57.21	56.22	53.77	27.62	0.5
15629	High	TC0801065	ENSMUSG00000030465	chr8:66272444-66272728	chr8:66245437-66337476	'Psd3	-	E16-E20	E19	E4alt	CE	0.69	37.35	16.32	26.48	10.22	11.1	17.93	13.63	0.5
29045	Low	TC1600797	ENSMUSG00000022604	chr16:55769771-55769889	chr16:55769771-55769889	'Cep97	-	E4-E6	E5	E3var_alt	IR	0.99	78.62	90.58	89.84	63.94	63.26	54.2	25.88	0.5
30084	High	TC1700602	ENSMUSG00000024076	chr17:76895738-76895800	chr17:76887398-76900378	'Vit	+	E14-E19	E17	E6alt	CE	0.94	91.1	100	47.91	54.22	37.86	42.75	34.72	0.5
32124	High	TC1900388	ENSMUSG00000036097	chr19:44832547-44832593	chr19:44832293-44834403	'Fam178a	+	E4-E12	E5	E4alt	CE	0.8	62.92	70.46	100	47.76	54.09	54.93	25.53	0.5
1452	Low	TC0101242	ENSMUSG00000067158	chr1:82748640-82748683	chr1:82747888-82749839	'Col4a4	-	E8-E10	E9	E3var_alt	CE	0.94	58.78	61.74	54.94	52.27	43.68	42.1	12.47	0.49
1563	High	TC0101354	ENSMUSG00000047216	chr1:110820068-110820129	chr1:110819314-110822038	'Cdh19	-	E23-E29	E27	E5alt	CE	0.79	75.19	73.35	100	59.92	45.9	54.04	29.56	0.49
1644	High	TC0101425	ENSMUSG00000026464	chr1:133556266-133556318	chr1:133555359-133562157	'Zc3h11a	-	E2-E8	E7	E3alt	CE	0.86	73.04	100	97.69	55.76	75.17	65.46	24.78	0.49
2935	High	TC0200827	ENSMUSG00000017914	chr2:136243793-136243884	chr2:136243238-136254437	'BC034902	+	E2-E4	E3	E1alt	CE	0.93	77.36	78.32	84.66	72.17	63.81	61.62	14.24	0.49
8956	Low	TC0500651	ENSMUSG00000063409	chr5:122746274-122746294	chr5:122746274-122746524	'Lrrc43	+	E10-E12	E11	E8var	A5SS	0.95	48.72	49.29	45.98	38.15	33.14	35.57	12.38	0.49
11733	High	TC0601474	ENSMUSG00000038390	chr6:124889301-124889351	chr6:124888514-124890062	'Gpr162	-	E1-E4	E3	E2var_alt	CE	0.94	62.6	57.73	53.63	53.44	48.72	45.66	8.72	0.49
11830	High	TC0601586	ENSMUSG00000032641	chr6:134891540-134891656	chr6:134884766-134901952	'Gpr19	-	E6-E9	E7	E2var_alt	CE	1.02	68.25	100	58.35	51.89	32.25	59.1	27.79	0.49
22253	High	TC1101236	ENSMUSG00000053519	chr11:33603551-33603582	chr11:33597638-33795140	'Kcnip1	-	E2-E5	E3	E2var_alt	CE	0.59	68.54	100	90.83	46.87	62.83	57.88	30.6	0.49
26107	High	TC1400485	ENSMUSG00000033730	chr14:64722280-64722359	chr14:64722083-64723380	'Egr3	+	E1-E4	E2	E1alt	CE	0.89	49.06	63.56	32.51	34.37	39.72	26.16	14.96	0.49
29158	High	TC1600944	ENSMUSG00000058240	chr16:91765096-91765172	chr16:91762614-91767750	'Cryzl1	-	E2-E4	E3	E3alt	CE	0.9	87.64	100	77.52	71.94	87.13	49.33	18.92	0.49
565	High	TC0100476	ENSMUSG00000038866	chr1:105917781-105917863	chr1:105915655-105919409	'Zcchc2	+	E6-E8	E7	E6alt	CE	0.94	83.53	88.14	84.5	79.72	81.19	61.61	11.22	0.48
8072	High	TC0401794	ENSMUSG00000029027	chr4:152962151-152962220	chr4:152961203-152962322	'Dffb	-	E3-E5	E4	E3alt	CE	0.94	59.31	59.13	47.71	41.69	42.57	41.25	13.54	0.48
11986	High	TC0700031	ENSMUSG00000030435	chr7:4645469-4645500	chr7:4645359-4645908	'U2af2	+	E5-E7	E6	E5alt	CE	0.96	37.55	57.01	44.07	38.13	34.28	33.65	10.86	0.48
13812	High	TC0701733		chr7:43146517-43146622	chr7:43145586-43151035		-	E1-E3	E2	E1alt	CE	0.99	60.96	72.33	78.75	63.19	46.77	53.49	16.2	0.48
21962	High	TC1100989	ENSMUSG00000020804	chr11:116705597-116705697	chr11:116705326-116705834	'Aanat	+	E9-E12	E11	E2alt	CE	0.94	67.72	67.61	74.3	49.22	34.19	53.73	24.17	0.48
22250	Low	TC1101236	ENSMUSG00000053519	chr11:33595377-33596509	chr11:33595377-33596509	'Kcnip1	-	E7-E9	E8	E2var_alt	IR	0.59	25.15	31.46	25.02	16.78	26.02	9.48	9.78	0.48
32534	High	TC1900738	ENSMUSG00000024943	chr19:22913283-22913326	chr19:22912868-22916532	'Smc5	-	E20-E22	E21	E18var_alt	CE	0.72	86.86	83.91	75.03	69.35	73.54	65.17	12.57	0.48
2539	High	TC0200394	ENSMUSG00000041966	chr2:70922185-70922289	chr2:70921875-70925621	'4833418A01Rik	+	E8-E10	E9	E9alt	CE	0.8	74.04	94.43	100	72.57	81.97	71.34	14.2	0.47
5362	Low	TC0300652	ENSMUSG00000028270	chr3:142516610-142516611	chr3:142513748-142516611	'Gbp2	+	E1-E3	E2	E2var_alt		1.22	63.55	65.88	72.64	47.56	69.92	35.82	16.26	0.47
11352	Low	TC0601087	ENSMUSG00000003476	chr6:55066645-55066647	chr6:55066645-55068094	'Crhr2	-	E6-E8	E7	E4var_alt		1.08	100	73.48	66.14	12.2	20.29	61.65	48.49	0.47
15069	High	TC0800488	ENSMUSG00000031659	chr8:86892679-86892809	chr8:86887979-86898649	'Adcy7	+	E6-E8	E7	E3alt	CE	0.8	100	96.61	59.85	68.31	58.42	67.84	20.63	0.47
26377	Low	TC1400763	ENSMUSG00000042286	chr14:28588178-28588489	chr14:28587395-28588489	'Stab1	-	E18-E20	E19	E17alt		0.69	98.27	100	43.96	61.77	44.43	34.22	33.94	0.47
28605	High	TC1600332	ENSMUSG00000035258	chr16:56465439-56465500	chr16:56445285-56493237	'Abi3bp	+	E14-E29	E25	E18alt	CE	1.01	53.86	61.46	39.32	51.84	42.66	28.53	10.54	0.47
32225	High	TC1900453	ENSMUSG00000024985	chr19:55839507-55839556	chr19:55838921-55840953	'Tcf7l2	+	E23-E27	E25	E7var_alt	CE	1.03	78.55	100	85.05	67.24	71.3	74.86	16.73	0.47
407	High	TC0100343	ENSMUSG00000026152	chr1:82860031-82860056	chr1:82859993-82860846		+	E8-E10	E9	E7var_alt		0.98	17.41	27.36	39.44	3.17	10.13	8.13	20.93	0.46
962	Low	TC0100835	ENSMUSG00000058729	chr1:180660783-180660995	chr1:180654161-180660995	'Lin9	+	E17-E19	E18	E4var_alt		0.79	96.34	74.19	100	38.18	53.04	77.55	33.92	0.46
1730	High	TC0101498	ENSMUSG00000066842	chr1:150529757-150529926	chr1:150521657-150530505	'Hmcn1	-	E96-E103	E97	E1alt	CE	1.51	53.38	59.38	33.24	44.81	39.93	33.72	9.18	0.46
4809	Low	TC0300186	ENSMUSG00000056476	chr3:59222614-59223806	chr3:59222614-59355787	'Med12l	+	E23-E25	E24	E14var_alt		1.04	78.16	66.04	100	61.55	50.6	60.07	23.99	0.46
5167	High	TC0300486	ENSMUSG00000027849	chr3:103370286-103370431	chr3:103369525-103379409	'Syt6	+	E2-E6	E4	E2alt	CE	0.83	100	76.43	59.65	68.87	56.47	54.04	18.9	0.46
5168	High	TC0300486	ENSMUSG00000027849	chr3:103370286-103370431	chr3:103370286-103379409	'Syt6	+	E3-E6	E4	E2alt	A5SS	0.83	100	76.43	59.65	68.87	56.47	54.04	18.9	0.46
5862	High	TC0301209	ENSMUSG00000044313	chr3:101630495-101630534	chr3:101629838-101643621	'BC037703	-	E1-E3	E2	E2alt	CE	1.09	64.31	73.28	62.43	59.88	53.28	32.61	18.08	0.46
6933	Low	TC0400718	ENSMUSG00000070683	chr4:136007470-136007537	chr4:136005262-136007656	'AL671173.12	+	E3-E5	E4	E3alt	CE	0.92	64.99	68.88	76.73	54.28	56.1	58.69	13.85	0.46
14728	High	TC0800232	ENSMUSG00000054764	chr8:43871110-43871196	chr8:43854958-43872752	'Mtnr1a	+	E1-E3	E2	E1alt	CE	1	89.6	100	77.88	47.23	60.48	58.45	33.77	0.46
19835	High	TC1000483	ENSMUSG00000044937	chr10:86266775-86266858	chr10:86264229-86270976	'BC030307	+	E1-E4	E3	E1alt	CE	1.06	64.24	75.22	59.82	52.88	71.67	37.4	12.44	0.46
20342	High	TC1001002		chr10:70216348-70216460	chr10:70209816-70227950		-	E4-E6	E5	E3alt	CE	0.92	100	79.17	54.21	63.39	37.76	41.78	30.15	0.46
21608	High	TC1100686	ENSMUSG00000034156	chr11:87847676-87848514	chr11:87847144-87849137	'Bzrap1	+	E25-E27	E26	E3alt		0.9	100	66.67	64.21	63.67	47.86	49.55	23.26	0.46
21748	Low	TC1100830	ENSMUSG00000019302	chr11:101157696-101157712	chr11:101157565-101158498	'Atp6v0a1	+	E23-E25	E24	E17alt	CE	0.98	30.76	35.94	40.01	24.85	23.4	25.7	10.92	0.46
23183	High	TC1102084	ENSMUSG00000020814	chr11:116919834-116919912	chr11:116913700-116920968	'Mxra7	-	E3-E7	E4	E4var_alt	CE	1.26	84.27	100	36.97	65.97	61.48	36.34	19.15	0.46
28673	Low	TC1600440	ENSMUSG00000022957	chr16:91892975-91892988	chr16:91891957-91899068	'Itsn1	+	E27-E29	E28	E18alt	CE	0.79	91.07	100	43	43.6	28.07	24.8	45.86	0.46
1477	High	TC0101262	ENSMUSG00000052760	chr1:85623909-85624114	chr1:85623909-85625848	'A630001G21Rik	-	E6-E8	E7	E4var_alt	A3SS	0.82	53.86	55.47	56.23	39.49	45.36	45.87	11.62	0.45
6677	Low	TC0400519	ENSMUSG00000006392	chr4:117788013-117788097	chr4:117788013-117788097	'Med8	+	E7-E9	E8	E2var_alt	IR	0.84	55.26	71.44	60.75	52.68	58.61	38.71	12.48	0.45
7672	High	TC0401456	ENSMUSG00000060288	chr4:118682495-118684322	chr4:118676623-118687198	'Ppih	-	E10-E14	E11	E9var_alt		0.88	44.67	49.43	46.36	37.76	39.14	35.75	9.27	0.45
13597	High	TC0701556	ENSMUSG00000030577	chr7:27818593-27818808	chr7:27817888-27818975	'Cd22	-	E7-E11	E9	E1var_alt	CE	1.07	74.77	84.46	100	74.9	59.36	57.1	22.62	0.45
14617	High	TC0800080	ENSMUSG00000047495	chr8:14716865-14716915	chr8:14702110-14717361	'Dlgap2	+	E7-E9	E8	E4alt	CE	1.02	23.36	23.04	23.09	12.98	16.98	15.26	8.09	0.45
18929	Low	TC0X01045	ENSMUSG00000002010	chrX:69168948-69168958	chrX:69168753-69169324	'Idh3g	-	E3-E5	E4	E3alt	CE	1.04	75.71	79.6	70.84	70.13	73.2	59.87	7.65	0.45
19244	High	TC0Y00009	ENSMUSG00000069031	chrY:1982220-1982369	chrY:1980061-1982864	'AC132601.4	+	E1-E3	E2	E1alt	CE	1.04	57.12	54.12	59.38	27.2	31.94	50.31	20.39	0.45
20788	High	TC1100001	ENSMUSG00000058140	chr11:3081122-3081168	chr11:3076128-3081385	'BX572640.9	+	E1-E8	E7	E3var_alt	CE	1.41	74.57	78.74	72.85	67.46	74.72	62.66	7.11	0.45
24016	High	TC1200577	ENSMUSG00000020658	chr12:3893713-3893843	chr12:3892052-3895091	'Efr3b	-	E20-E22	E21	E14alt	CE	1.04	64.69	70.7	55	58.58	55.93	39.81	12.02	0.45
24504	Low	TC1300014	ENSMUSG00000021207	chr13:4464894-4464924	chr13:4464894-4465326	'Akr1c21	+	E7-E9	E8	E6alt	A5SS	1.04	56.12	51.95	41.55	27.38	33.32	39.57	16.45	0.45
6559	Low	TC0400426	ENSMUSG00000061887	chr4:106386208-106386927	chr4:106386208-106403656	'Ssbp3	+	E6-E8	E7	E5alt		1.12	71.56	72.53	66.62	68.27	66.34	51.89	8.07	0.44
9236	High	TC0500874	ENSMUSG00000029658	chr5:148462846-148462959	chr5:148461926-148465814	'4930434E21Rik	+	E1-E3	E2	E1alt	CE	0.85	78.26	88.35	85.63	61.14	73.14	70.92	15.68	0.44
9337	Low	TC0500960	ENSMUSG00000029014	chr5:20802410-20804518	chr5:20801792-20804518	'Dnajc2	-	E13-E15	E14	E9alt		0.77	100	95.92	73.77	69.64	60.5	74.8	21.58	0.44
13036	Low	TC0701050	ENSMUSG00000070369	chr7:124287807-124287824	chr7:124287807-124288641	'Itgad	+	E17-E19	E18	E17var_alt	A5SS	0.96	59.66	52.72	45.81	37.88	42.26	16.32	20.58	0.44
17131	High	TC0900879	ENSMUSG00000036912	chr9:14539270-14539348	chr9:14538803-14540536	'Piwil4	-	E22-E25	E23	E2alt	CE	0.9	71.32	89.05	74.8	62.42	69.13	64.1	13.17	0.44
21994	High	TC1101010	ENSMUSG00000017718	chr11:117937125-117937214	chr11:117918849-117941390	'Afmid	+	E1-E8	E7	E1alt	CE	1	69.67	71.7	67.11	60.04	60.86	60.23	9.11	0.44
24815	High	TC1300420	ENSMUSG00000001542	chr13:72782152-72782195	chr13:72781316-72782240	'Ell2	+	E11-E13	E12	E11alt		0.93	59.82	85.43	100	57.28	81.86	58.02	16.03	0.44
26359	High	TC1400754	ENSMUSG00000015968	chr14:27559502-27559560	chr14:27557356-27559829	'Cacna1d	-	E12-E15	E13	E11alt	CE	0.69	100	78.52	65.94	71.13	58	57.99	19.12	0.44
29556	High	TC1700228	ENSMUSG00000007570	chr17:26512582-26512639	chr17:26509259-26512639	'Fance	+	E12-E14	E13	E5var_alt		0.9	62.15	63.08	60.32	57.31	55.89	54.29	6.02	0.44
1052	Low	TC0100901	ENSMUSG00000026638	chr1:192710246-192710249	chr1:192710012-192714232	'Irf6	+	E2-E4	E3	E2alt		0.95	85.79	100	81.99	79.18	65.52	73.13	16.65	0.43
1357	High	TC0101174	ENSMUSG00000061816	chr1:67173955-67173981	chr1:67170038-67174226	'Myl1	-	E4-E6	E5	E2alt	CE	0.95	74.35	68.19	80.29	59.12	48.67	71.17	14.62	0.43
1536	High	TC0101334	ENSMUSG00000040648	chr1:97569639-97569757	chr1:97565341-97572030	'Hisppd1	-	E29-E32	E30	E25alt	CE	0.72	66.46	67.77	69.86	55.84	57.97	58.87	10.47	0.43
4034	Low	TC0201774	ENSMUSG00000027195	chr2:93933988-93933990	chr2:93933988-93965709	'Hsd17b12	-	E3-E6	E5	E2var_alt		1.05	64.13	85.65	100	52.74	67.07	58.44	23.84	0.43
10191	High	TC0501752	ENSMUSG00000066552	chr5:147853548-147853679	chr5:147850151-147854097		-	E1-E3	E2	E2alt	CE	1	64.42	65.74	73.79	53.69	55.38	60.52	11.46	0.43
13947	Low	TC0701906	ENSMUSG00000066372	chr7:80865922-80865932	chr7:80865898-80866031	'Vmn2r65	-	E15-E17	E16	E3var_alt		1.03	97.72	100	44.67	0	14.72	5.33	74.11	0.43
16327	High	TC0900317	ENSMUSG00000059412	chr9:45364388-45364423	chr9:45358225-45366327	'Fxyd2	+	E2-E7	E6	E1var_alt	CE	0.78	100	70.22	63.38	59.27	49.73	66.65	19.31	0.43
16329	High	TC0900317	ENSMUSG00000059412	chr9:45364388-45364423	chr9:45364388-45366327	'Fxyd2	+	E5-E7	E6	E1var_alt	A5SS	0.78	100	70.22	63.38	59.27	49.73	66.65	19.31	0.43
16931	High	TC0900761	ENSMUSG00000062296	chr9:111042533-111042558	chr9:111040948-111043097	'Lba1	+	E4-E6	E5	E3alt	CE	1	100	73.52	67.61	55.03	53.86	62.28	23.32	0.43
18599	High	TC0X00676	ENSMUSG00000031298	chrX:155233198-155233235	chrX:155230400-155235705	'Gpr64	+	E4-E8	E5	E5var_alt	CE	1.39	52.82	51.14	36.99	31.37	44.39	37.59	9.2	0.43
19115	High	TC0X01280	ENSMUSG00000050071	chrX:130934118-130934159	chrX:130933797-130934159	'Bex1	-	E2-E4	E3	E2var_alt		1	42	55.01	47.59	42.56	43.36	22.42	12.09	0.43
23875	High	TC1200433	ENSMUSG00000068940	chr12:102685366-102685566	chr12:102685283-102687738	'Tcl1b3	+	E1-E3	E2	E2alt	CE	0.88	83.49	80.82	88.28	71.72	72.54	71.29	12.35	0.43
29381	High	TC1700120	ENSMUSG00000052170	chr17:20871115-20871150	chr17:20870894-20872010		+	E10-E12	E11	E3alt	CE	0.94	52.51	100	93.22	36.28	6.78	27.43	58.41	0.43
29705	Low	TC1700314	ENSMUSG00000057246	chr17:32527825-32527844	chr17:32524095-32525704	'Tesb	+	E26-E	E35	E16		1.03	41.47	74.45	100	33.33	58.4	37.9	28.76	0.43
30032	High	TC1700572	ENSMUSG00000003279	chr17:69040373-69040456	chr17:68997635-69040456	'Dlgap1	+	E18-E20	E19	E6var_alt		0.89	39.39	44.38	51.6	32.65	36.15	29.6	12.32	0.43
31781	High	TC1900030		chr19:4342104-4342232	chr19:4338595-4342331		+	E2-E5	E4	E4alt	CE	1.01	76.28	80.71	80.64	62.11	73.52	62.72	13.1	0.43
32004	Low	TC1900254	ENSMUSG00000024837	chr19:25303697-25304286	chr19:25303478-25304286	'Dmrt1	+	E7-E9	E8	E5var_alt		0.91	67.02	93.72	100	77.46	51.09	51.93	26.75	0.43
32244	Low	TC1900468	ENSMUSG00000025086	chr19:57374052-57374057	chr19:57369278-57374171	'Trub1	+	E2-E4	E3	E1alt	CE	0.87	100	77.3	47.36	59.51	43.36	54.3	22.5	0.43
989	High	TC0100849	ENSMUSG00000049865	chr1:181793673-181793714	chr1:181792996-181793982		+	E27-E31	E30	E10alt	CE	0.96	62.51	100	52.43	40.35	30.51	37.56	35.51	0.42
1716	High	TC0101474	ENSMUSG00000033898	chr1:139780987-139781064	chr1:139753669-139853158	'BC026782	-	E2-E10	E9	E5alt	CE	0.46	72.3	60.49	60.8	47.45	46.7	45.35	18.03	0.42
1822	High	TC0101567	ENSMUSG00000040265	chr1:161967311-161967633	chr1:161945235-161972540	'Dnm3	-	E23-E27	E24	E20var_alt	CE	1.06	100	74.97	38.33	53.74	54.95	44.27	20.11	0.42
1823	High	TC0101567	ENSMUSG00000040265	chr1:161967311-161967633	chr1:161954695-161972540	'Dnm3	-	E23-E25	E24	E20var_alt	CE	1.06	100	74.97	38.33	53.74	54.95	44.27	20.11	0.42
4294	High	TC0202013		chr2:140034710-140034927	chr2:140026160-140045462		-	E3-E5	E4	E4alt	CE	0.93	70.03	73.35	71.86	60.63	46.58	66.58	13.82	0.42
6918	Low	TC0400706	ENSMUSG00000028671	chr4:135344441-135344445	chr4:135344119-135344445	'Gale	+	E3-E5	E4	E4var_alt		1	87.26	73.17	100	64.86	62.88	60.44	24.09	0.42
10201	Low	TC0501771	ENSMUSG00000029655	chr5:149537324-149537352	chr5:149537324-149538267	'N4bp2l2	-	E12-E14	E13	E1alt	A3SS	0.86	100	95.66	81.44	72.57	70.95	80.05	17.84	0.42
13323	High	TC0701320	ENSMUSG00000066801	chr7:11297317-11297350	chr7:11297232-11299155		-	E18-E31	E27	E4var_alt	CE	1.02	34.22	30	24.39	13.74	14.24	13.29	15.78	0.42
13794	High	TC0701720	ENSMUSG00000030838	chr7:42380365-42380414	chr7:42377909-42392252	'Ush1c	-	E15-E22	E21	E14alt	CE	1.04	46.27	50.26	49.55	29.93	37.18	29.88	16.36	0.42
18427	Low	TC0X00521	ENSMUSG00000034480	chrX:124529992-124530011	chrX:124504748-124586304	'Diap2	+	E5-E8	E7	E3alt	CE	0.72	11.85	8.84	9.84	2.01	2.74	2.65	7.71	0.42
21989	Low	TC1101007	ENSMUSG00000025571	chr11:117850691-117850714	chr11:117849055-117850714	'Tnrc6c	+	E12-E14	E13	E12var_alt		0.9	100	68.2	73.68	64	50.89	65.11	20.63	0.42
24034	Low	TC1200589	ENSMUSG00000066649	chr12:5532609-5532611	chr12:5532388-5533481		-	E2-E4	E3	E3var_alt		1.02	43.03	46.86	43.98	13.86	12.72	31.1	25.39	0.42
24707	High	TC1300295	ENSMUSG00000021481	chr13:54204673-54204720	chr13:54198015-54204720	'Zfp346	+	E4-E6	E5	E4var_alt		1.06	48.46	54.56	52.92	46.77	46.35	43.56	6.42	0.42
25650	High	TC1400040	ENSMUSG00000056296	chr14:11270666-11270903	chr14:11101747-11310062	'Synpr	+	E2-E4	E3	E2alt	CE	0.95	69.74	82.46	70.05	42.17	39.54	69.2	23.78	0.42
5053	Low	TC0300403	ENSMUSG00000038777	chr3:95034652-95034661	chr3:95034652-95036564	'Sema6c	+	E2-E4	E3	E1alt		0.98	76.5	52.5	57.21	37.25	43.75	56.98	16.07	0.41
5681	Low	TC0301041	ENSMUSG00000068923	chr3:88862581-88862583	chr3:88861812-88862583	'Syt11	-	E13-E15	E14	E2alt		1.21	100	82.94	54.85	68.1	70.41	36.18	21.04	0.41
5813	High	TC0301149	ENSMUSG00000038550	chr3:95753466-95753735	chr3:95753100-95754359	'Gm129	-	E9-E11	E10	E5var_alt	CE	0.68	84.08	100	78.63	60.43	61.58	65.74	24.99	0.41
8051	High	TC0401781	ENSMUSG00000014592	chr4:150781962-150782044	chr4:150576025-150819960	'Camta1	-	E3-E8	E4	E2alt	CE	0.99	100	93.7	87.11	80.72	84.31	78.52	12.42	0.41
8052	High	TC0401781	ENSMUSG00000014592	chr4:150781962-150782044	chr4:150629333-150819960	'Camta1	-	E3-E6	E4	E2alt	CE	0.99	100	93.7	87.11	80.72	84.31	78.52	12.42	0.41
13513	Low	TC0701511	ENSMUSG00000030592	chr7:25981082-25981134	chr7:25981082-25982210	'Ryr1	-	E89-E92	E91	E78var_alt	A3SS	1	23.65	32.35	29.79	18.4	18.66	19.11	9.87	0.41
14653	High	TC0800147	ENSMUSG00000031543	chr8:21926914-21927037	chr8:21926622-21933598	'Ank1	+	E51-E53	E52	E43	CE	0.86	70.22	71.54	64.23	58.76	56.07	64.4	8.92	0.41
18068	Low	TC0X00089	ENSMUSG00000058288	chrX:16056304-16056420	chrX:16055917-16057188		+	E2-E4	E3	E1alt	CE	0.91	39.12	62.32	70.28	43.96	43.5	39.14	15.04	0.41
18340	Low	TC0X00424	ENSMUSG00000031302	chrX:96619894-96619899	chrX:96618712-96619899	'Nlgn3	+	E41-E43	E42	E34var_alt		0.86	83.19	100	73.69	69.32	37.9	73.43	25.41	0.41
18388	High	TC0X00474		chrX:104185628-104185731	chrX:104163715-104213704		+	E4-E10	E7	E1alt	CE	0.78	58.94	100	78.46	52.21	46.34	60.98	25.95	0.41
22461	Low	TC1101450	ENSMUSG00000014243	chr11:62358177-62358197	chr11:62355373-62359646	'Zswim7	-	E2-E4	E3	E3alt	CE	0.91	100	66.61	80.81	33.5	76.17	69.67	22.7	0.41
22691	High	TC1101667	ENSMUSG00000020696	chr11:82915657-82915854	chr11:82900179-82927327	'Rffl	-	E3-E7	E4	E1alt	CE	0.83	90.04	82.77	93.3	77.36	77.04	74.55	12.38	0.41
23194	High	TC1102090	ENSMUSG00000025572	chr11:117884766-117884891	chr11:117884766-117885099	'Tmc6	-	E8-E10	E9	E6var_alt	A3SS	1.16	56.1	61.78	48.5	49.08	49.95	41.06	8.76	0.41
23366	High	TC1200040	ENSMUSG00000020608	chr12:11334430-11334720	chr12:11330209-11335649	'Smc6	+	E2-E4	E3	E1alt	CE	0.69	80.72	76.38	100	61.66	54.25	60.83	26.79	0.41
24219	Low	TC1200857	ENSMUSG00000066440	chr12:77243820-77244014	chr12:77247349-77248387	'Zfyve26	-	E8-E	E13	E8var_alt		0.87	95.32	100	88.97	69.34	68.7	62.64	27.87	0.41
25193	Low	TC1300885	ENSMUSG00000025877	chr13:54088706-54088778	chr13:54088706-54088793	'Hk3	-	E23-E25	E24	E17var_alt		0.82	76.8	83.15	90.18	70.17	64.99	88.72	8.75	0.41
25513	High	TC1301156	ENSMUSG00000032621	chr13:100896188-100896375	chr13:100896188-100897056	'Sfrs12	-	E13-E16	E15	E3var_alt	A3SS	0.72	51.85	42.84	39.5	36.79	36.42	38.13	7.62	0.41
26015	High	TC1400390	ENSMUSG00000000365	chr14:51357031-51357154	chr14:51354797-51360837	'Rnf17	+	E25-E27	E26	E25alt	CE	0.78	93.43	96.42	100	71.37	60.21	89.96	22.77	0.41
28280	High	TC1600096	ENSMUSG00000005899	chr16:17185216-17185301	chr16:17181791-17188229	'Smpd4	+	E12-E15	E13	E9alt	CE	1.01	54.77	58.68	53.75	45.31	46.16	56.07	6.56	0.41
30630	High	TC1701036	ENSMUSG00000050747	chr17:35018157-35018251	chr17:35017043-35018470	'Trim15	-	E4-E6	E5	E2var_alt	CE	1	49.67	40.77	44.68	42.74	25.96	33.31	11.04	0.41
31294	High	TC1800302	ENSMUSG00000044176	chr18:63041636-63041788	chr18:63041219-63042856	'Spink10	+	E6-E8	E7	E3alt	CE	0.98	100	92.76	73.27	76.03	59.32	69.12	20.52	0.41
31444	High	TC1800425	ENSMUSG00000057440	chr18:7776516-7776702	chr18:7765747-7830555	'Mpp7	-	E2-E7	E6	E1var_alt	CE	0.85	43.58	43.41	40.67	32.62	32.16	32.41	10.16	0.41
5224	High	TC0300535	ENSMUSG00000027884	chr3:108472881-108473038	chr3:108472340-108479643	'Clcc1	+	E3-E6	E5	E1alt	CE	0.93	24.42	49.81	26.37	19.01	17.08	29.54	11.66	0.4
7400	Low	TC0401173	ENSMUSG00000062216	chr4:61518456-61518459	chr4:61518290-61518459		-	E5-E7	E6	E5var_alt		1.07	59.53	59.99	55.55	47.01	42.84	54.14	10.36	0.4
8461	High	TC0500260	ENSMUSG00000029108	chr5:57091959-57093288	chr5:57086123-57277000	'Pcdh7	+	E1-E3	E2	E1alt		0.94	69.18	55.89	65.1	48.46	55.45	54.28	10.66	0.4
11240	High	TC0600963		chr6:36279914-36280013	chr6:36206060-36314565		-	E2-E4	E3	E2var_alt	CE	0.82	76.22	79.46	81.38	42.6	80.5	49.99	21.33	0.4
14594	Low	TC0800064	ENSMUSG00000031444	chr8:13011808-13011845	chr8:13011768-13011845	'F10	+	E1-E3	E2	E1var_alt		0.96	44	30.97	42.5	24.15	29.33	30.46	11.17	0.4
17147	Low	TC0900888	ENSMUSG00000031938	chr9:15138572-15139973	chr9:15136548-15139973	'4931406C07Rik	-	E4-E6	E5	E2alt		1	100	89.2	91.73	67.2	56.81	89	22.64	0.4
18959	High	TC0X01051	ENSMUSG00000031392	chrX:69404551-69404666	chrX:69404161-69404779	'Irak1	-	E12-E14	E13	E11alt	CE	1.01	100	88.8	92.03	73.34	57.22	60.11	30.05	0.4
19463	High	TC1000158	ENSMUSG00000038481	chr10:40136735-40136897	chr10:40126779-40181501	'Cdc2l6	+	E1-E4	E3	E2	CE	0.87	100	83.69	87.07	85.71	80.54	49.16	18.45	0.4
21382	Low	TC1100497	ENSMUSG00000020785	chr11:73110717-73110737	chr11:73109938-73112377	'Camkk1	+	E8-E10	E9	E9alt	CE	1.07	69.64	72.59	77.4	62.34	67.92	60.23	9.72	0.4
22910	Low	TC1101912	ENSMUSG00000035172	chr11:101273511-101273698	chr11:101273511-101273698	'Plekhh3	-	E11-E13	E12	E9var_alt	IR	0.95	100	90.99	78.63	70.01	70.58	59.76	23.09	0.4
23496	High	TC1200150	ENSMUSG00000036257	chr12:42152147-42152226	chr12:42146178-42159585	'Pnpla8	+	E8-E10	E9	E1alt	CE	0.71	73.39	100	96.17	72.95	60.9	71.47	21.41	0.4
23752	High	TC1200336	ENSMUSG00000012609	chr12:84022002-84022083	chr12:84014343-84054623	'Ttll5	+	E38-E41	E39	E29	CE	1.06	100	76.76	86.21	58.5	67.26	75.98	20.41	0.4
24009	Low	TC1200567	ENSMUSG00000041992	chr12:115426178-115426448	chr12:115425983-115426448	'Rapgef5	+	E15-E17	E16	E9var_alt		0.64	45.4	50.88	80.1	32.67	22.02	83.03	12.89	0.4
24248	High	TC1200890	ENSMUSG00000021236	chr12:82399309-82399380	chr12:82396927-82405374	'Entpd5	-	E2-E5	E4	E2alt	CE	1.2	48.35	52.25	50.27	40.27	42.56	32.12	11.98	0.4
25583	High	TC1301204		chr13:114927394-114927558	chr13:114925888-114928748		-	E1-E3	E2	E2alt	CE	0.83	67.57	40.73	60.22	25.81	54	38.51	16.74	0.4
25719	High	TC1400086	ENSMUSG00000063458	chr14:20487415-20487507	chr14:20343873-20713576	'1700112E06Rik	+	E9-E11	E10	E6alt	CE	0.77	100	78.92	61.5	67.92	54.71	64.48	17.77	0.4
25825	Low	TC1400163	ENSMUSG00000071536	chr14:30935164-30935208	chr14:30934312-30935208	'AC154649.3	+	E8-E11	E10	E5var_alt		0.89	90.76	89.75	83.3	74.12	76.77	82.65	10.09	0.4
25897	High	TC1400281	ENSMUSG00000004561	chr14:47222902-47223077	chr14:47222898-47223208	'Mett11d1	+	E10-E14	E12	E8alt		0.99	7.14	19.32	16.16	7.87	5.2	7.84	7.24	0.4
28880	High	TC1600631	ENSMUSG00000044626	chr16:21622900-21622988	chr16:21616735-21625074	'Liph	-	E4-E6	E5	E3alt	CE	1.04	92.23	92.23	91.16	46.81	74.02	93.3	20.49	0.4
29186	Low	TC1600965	ENSMUSG00000022914	chr16:96403165-96404970	chr16:96403088-96404970	'Brwd1	-	E5-E7	E6	E4alt		0.93	100	97.41	79.33	79.06	93.14	53.4	17.04	0.4
29329	High	TC1700077	ENSMUSG00000048159	chr17:16008665-16008768	chr17:16008586-16009086	'AC165361.3-1	+	E5-E7	E6	E4alt	CE	0.97	100	89.76	75.7	51.45	73.16	72.99	22.62	0.4
31057	High	TC1800104		chr18:29275176-29275332	chr18:29267465-29278158		+	E3-E5	E4	E2alt	CE	0.97	68.13	81.11	77.03	48.02	40.61	65.71	23.98	0.4
31402	High	TC1800391	ENSMUSG00000041607	chr18:82928300-82928421	chr18:82924997-82933475	'Mbp	+	E10-E12	E11	E9alt	CE	0.78	100	86.88	83.34	70.1	58.58	72.79	22.92	0.4
1655	High	TC0101434	ENSMUSG00000026458	chr1:134188812-134188921	chr1:134188614-134189076	'Ppfia4	-	E31-E33	E32	E5var_alt	CE	0.89	81.68	92.1	89.22	76.88	78.1	81.05	8.99	0.39
1956	Low	TC0101701	ENSMUSG00000070477	chr1:179685186-179685377	chr1:179683266-179685824		-	E45-E47	E46	E17alt	CE	0.93	42.65	38.71	69.78	26.72	41.51	16.95	21.99	0.39
6228	Low	TC0400088	ENSMUSG00000058006	chr4:33029618-33029632	chr4:33029474-33029632	'Mdn1	+	E84-E86	E85	E1var_alt		0.85	100	81.42	86.45	60.38	87.42	61.68	19.46	0.39
6606	High	TC0400459	ENSMUSG00000034401	chr4:111182422-111182469	chr4:111182422-111199180	'Spata6	+	E15-E17	E16	E12var_alt	A5SS	0.93	65.33	70.99	71.26	65.31	63.79	54.1	8.13	0.39
8544	Low	TC0500321	ENSMUSG00000059096	chr5:75641395-75641402	chr5:75641395-75642147		+	E2-E4	E3	E2var_alt		1.01	44.22	60.49	85.75	38.98	52.26	38.78	20.15	0.39
10278	High	TC0600061	ENSMUSG00000029682	chr6:24734640-24734673	chr6:24734578-24739120	'Spam1	+	E2-E4	E3	E1alt		0.88	93.14	47.17	100	67.76	43.43	43.69	28.48	0.39
10847	High	TC0600601	ENSMUSG00000030324	chr6:115960078-115960202	chr6:115959699-115960782	'Rho	+	E2-E4	E3	E1alt	CE	1	100	73.89	47.72	44.94	20.04	37.93	39.57	0.39
13543	Low	TC0701519	ENSMUSG00000030583	chr7:26448700-26448857	chr7:26438485-26461874	'Sipa1l3	-	E1-E4	E2	E1alt	CE	0.89	68.25	74.35	100	55.38	62.01	70.67	18.18	0.39
14317	Low	TC0702350	ENSMUSG00000030849	chr7:126406292-126406462	chr7:126393982-126406462	'Fgfr2	-	E5-E7	E6	E2alt		1.01	46.05	45.52	36.17	33.4	35.29	37.8	7.09	0.39
15175	Low	TC0800585	ENSMUSG00000014782	chr8:103974495-103974540	chr8:103974495-103974655	'Plekhg4	+	E3-E6	E4	E2alt	A5SS	0.98	71.78	67.96	66.48	65.38	58.78	62.28	6.59	0.39
15284	High	TC0800686	ENSMUSG00000031825	chr8:118638430-118638554	chr8:118628304-118646137	'Crispld2	+	E1-E3	E2	E1alt	CE	0.67	67.92	78.57	38.52	71.76	42.55	30.86	13.28	0.39
15554	Low	TC0800967	ENSMUSG00000045636	chr8:39784444-39784449	chr8:39783405-39784449	'Mtus1	-	E19-E21	E20	E6alt		0.79	94	100	72.45	62.53	55.9	62.74	28.43	0.39
17893	Low	TC0901527	ENSMUSG00000032480	chr9:109783335-109783390	chr9:109783186-109783390	'Dhx30	-	E23-E25	E24	E14alt		0.93	96.6	100	91.11	52.06	71.06	91.7	24.29	0.39
22702	High	TC1101672	ENSMUSG00000035208	chr11:83073164-83073405	chr11:83069884-83101488	'Slfn8	-	E2-E9	E7	E2alt	CE	0.72	76.09	79.48	59.73	54.81	61.7	61.36	12.48	0.39
24283	Low	TC1200920	ENSMUSG00000050671	chr12:85287673-85287926	chr12:85287489-85287926	'AC151967.6	-	E5-E7	E6	E2		0.92	90.83	84.54	81.71	74.93	62.48	73.06	15.53	0.39
24690	Low	TC1300290	ENSMUSG00000034918	chr13:53820617-53820667	chr13:53820594-53820674	'Pcdh24	+	E32-E35	E33	E27var_alt		0.9	19.66	19.65	27.47	9.73	3.36	16.62	12.36	0.39
24919	High	TC1300543		chr13:104602227-104602327	chr13:104599706-104602327		+	E1-E3	E2	E2var_alt		0.99	41.13	46.79	48.66	36.73	36.16	34.76	9.65	0.39
25218	Low	TC1300897	ENSMUSG00000021495	chr13:54638319-54640240	chr13:54638319-54640873	'BC021381	-	E6-E8	E7	E5var_alt		0.95	41.09	38.45	37.98	29.68	36.04	30.56	7.08	0.39
26819	Low	TC1500007	ENSMUSG00000022155	chr15:4773357-4773478	chr15:4772920-4773490	'4930455B06Rik	+	E40-E43	E41	E6var_alt		0.95	56.29	78.89	72.87	59.63	51.62	44.56	17.42	0.39
31225	Low	TC1800222	ENSMUSG00000034653	chr18:45255101-45255106	chr18:45250622-45255106	'Ythdc2	+	E25-E27	E26	E23var_alt		0.73	54.6	25.29	24.14	15.19	13.27	19.6	18.66	0.39
1241	Low	TC0101069	ENSMUSG00000026042	chr1:45664646-45664647	chr1:45663717-45666549	'Col5a2	-	E19-E21	E20	E7var_alt		1.09	18.83	26.13	20.6	17.96	16.16	16.53	4.97	0.38
2647	High	TC0200575	ENSMUSG00000027247	chr2:91503925-91504267	chr2:91500969-91504789	'Arhgap1	+	E1-E5	E3	E2alt	CE	1.06	39.57	41.11	39.62	34.55	38.13	27.79	6.61	0.38
2739	High	TC0200666	ENSMUSG00000044042	chr2:113449808-113449914	chr2:113446631-113453407	'Fmn1	+	E14-E16	E15	E11alt	CE	0.64	43.53	40.32	37.32	34.63	25.16	31.51	9.95	0.38
3480	Low	TC0201277	ENSMUSG00000026972	chr2:24934778-24935036	chr2:24934488-24935040	'Arrdc1	-	E2-E4	E3	E1var_alt		0.91	100	80.6	77.4	71.62	81.4	61.08	14.63	0.38
3969	High	TC0201751	ENSMUSG00000040687	chr2:91033513-91033605	chr2:91030038-91034465	'Madd	-	E1-E3	E2	E1alt	CE	0.82	100	95.47	81.22	68.04	61.05	75.68	23.97	0.38
5410	High	TC0300693	ENSMUSG00000070340	chr3:152551149-152551190	chr3:152551096-152551352		+	E2-E5	E3	E3var		0.85	68.19	83.18	87.59	51.87	67.86	69.79	16.48	0.38
5750	High	TC0301070	ENSMUSG00000027932	chr3:90518372-90518495	chr3:90518211-90519063	'Slc27a3	-	E5-E7	E6	E4var_alt	CE	1.13	44.41	35.57	22.91	27.99	26.08	24.81	8.01	0.38
6223	Low	TC0400086	ENSMUSG00000040270	chr4:32779909-32779952	chr4:32695989-32780018	'Bach2	+	E3-E5	E4	E3alt		0.77	93.51	95.46	77.01	85	79.41	75.59	8.66	0.38
6503	High	TC0400395	ENSMUSG00000057722	chr4:101187788-101190103	chr4:101168510-101190887	'Lepr	+	E22-E25	E24	E18alt		0.98	45.99	96.73	100	49.33	36.63	39.07	39.23	0.38
6783	High	TC0400625	ENSMUSG00000028797	chr4:129045782-129045890	chr4:129045782-129046517	'2510006D16Rik	+	E3-E7	E4	E2alt	A5SS	0.99	100	81.08	59.36	74.82	78.1	10.18	25.78	0.38
7402	High	TC0401175	ENSMUSG00000028389	chr4:61641775-61641898	chr4:61638805-61642025	'Zfp37	-	E1-E4	E3	E1var_alt	CE	0.92	58.75	74.75	61.48	45.43	59.36	58.23	10.65	0.38
10134	Low	TC0501694	ENSMUSG00000066640	chr5:141919917-141921503	chr5:141919917-141921503	'Fbxl18	-	E3-E5	E4	E1var_alt	IR	1.04	99.96	100	87.91	77.2	65.18	78.23	22.42	0.38
10967	High	TC0600689	ENSMUSG00000038346	chr6:125035433-125035528	chr6:125035127-125036008	'Zfp384	+	E2-E5	E4	E1var_alt	CE	0.95	100	57.95	65.04	60.96	51.82	65.69	14.84	0.38
11545	High	TC0601347	ENSMUSG00000030064	chr6:97399976-97400461	chr6:97398821-97411736	'Frmd4b	-	E15-E17	E16	E12alt	CE	0.71	48.06	65.39	68.46	25.81	38.84	74.86	14.13	0.38
13280	High	TC0701230	ENSMUSG00000046456	chr7:4298073-4298114	chr7:4297724-4298203	'Tmem224	-	E2-E5	E3	E2alt	CE	0.95	100	97.64	78.56	63.09	65.38	68.45	26.43	0.38
15676	High	TC0801091	ENSMUSG00000058833	chr8:68961433-68961566	chr8:68961101-68961637	'2810428I15Rik	-	E2-E4	E3	E2alt		1.01	26.51	27.11	25.58	23.07	19.18	17.78	6.39	0.38
18993	Low	TC0X01096	ENSMUSG00000025059	chrX:81125873-81125889	chrX:81124000-81126945	'Gyk	-	E12-E14	E13	E8var_alt	CE	0.76	50.69	62.61	100	32.45	61.18	54.12	21.85	0.38
19253	High	TC0Y00017	ENSMUSG00000068457	chrY:576155-576262	chrY:535957-581599	'Uty	-	E4-E7	E5	E4	CE	0.99	65.22	65.54	60.6	54.28	51.43	48.19	12.49	0.38
20168	High	TC1000830	ENSMUSG00000039166	chr10:24951944-24952100	chr10:24923195-24972557	'Akap7	-	E9-E11	E10	E7alt	CE	1.04	40.28	19.3	45.69	21.21	8.78	18.13	19.05	0.38
22076	Low	TC1101085	ENSMUSG00000020432	chr11:3883588-3883590	chr11:3883588-3883728	'Tcn2	-	E4-E6	E5	E1var_alt		1.28	100	92.24	21.16	50.87	63.44	24.33	24.92	0.38
27278	High	TC1500395	ENSMUSG00000044021	chr15:91938861-91939030	chr15:91921029-91939491	'Muc19	+	E1-E19	E18	E6alt	CE	0.95	100	86.44	91.68	90.2	55.88	61.3	23.58	0.38
27280	High	TC1500395	ENSMUSG00000044021	chr15:91938861-91939030	chr15:91930824-91939491	'Muc19	+	E9-E19	E18	E6alt	CE	0.95	100	86.44	91.68	90.2	55.88	61.3	23.58	0.38
29499	High	TC1700203	ENSMUSG00000034413	chr17:24617426-24617479	chr17:24616880-24618461	'EG240055	+	E1-E3	E2	E1alt	CE	1.03	53.78	65.62	53.13	46.16	49.13	46.63	10.2	0.38
31264	High	TC1800270	ENSMUSG00000024593	chr18:57521962-57522164	chr18:57512906-57559644	'Megf10	+	E1-E3	E2	E1alt	CE	0.82	25.73	36.67	10.88	9.37	21.54	8.25	11.37	0.38
1577	Low	TC0101372	ENSMUSG00000026389	chr1:120109409-120109453	chr1:120109409-120111260	'Steap3	-	E6-E8	E7	E1var	A3SS	1.3	78.26	56.68	67.73	66.04	62.97	54.11	6.52	0.37
1732	Low	TC0101498	ENSMUSG00000066842	chr1:150555977-150556032	chr1:150555977-150556315	'Hmcn1	-	E80-E82	E81	E1alt	A3SS	1.51	76.72	100	12	56.53	36.68	27.6	22.64	0.37
3654	High	TC0201403	ENSMUSG00000038860	chr2:33137736-33137919	chr2:33112335-33138624	'Garnl3	-	E2-E4	E3	E1var_alt	CE	1.23	60.86	60.24	57.24	53.98	47.56	56.54	6.75	0.37
4127	High	TC0201898	ENSMUSG00000027291	chr2:120087707-120087738	chr2:120087242-120089935	'Vps39	-	E3-E5	E4	E2alt	CE	0.99	96.85	90.13	85.58	83.43	84.58	63.74	13.6	0.37
5093	High	TC0300418	ENSMUSG00000015750	chr3:95768908-95768941	chr3:95768234-95769093	'Aph1a	+	E1-E4	E3	E2var	CE	1.26	52.26	56.32	62.26	48.52	55.15	45.16	7.33	0.37
7044	High	TC0400796	ENSMUSG00000062518	chr4:145281257-145281371	chr4:145279417-145304842	'RP23-282C23.3	-	E8-E10	E9	E4alt	CE	0.78	63.75	60.21	51.05	53.59	44.78	44.37	10.76	0.37
8477	High	TC0500279	ENSMUSG00000029203	chr5:64926351-64926401	chr5:64892358-64936197	'Ube2k	+	E2-E6	E5	E1var_alt	CE	1.07	60.05	72.03	74.92	61.23	62.69	60.33	7.58	0.37
8519	High	TC0500303	ENSMUSG00000036087	chr5:72339680-72339756	chr5:72332162-72348461	'Slain2	+	E8-E10	E9	E8alt	CE	0.95	76.78	83.77	76.2	68.03	72.51	69.52	8.9	0.37
9297	High	TC0500922	ENSMUSG00000040537	chr5:8125627-8125712	chr5:8124268-8127786	'Adam22	-	E35-E37	E36	E26alt	CE	1.04	28.83	44.29	36.79	21.55	31.56	23.82	10.99	0.37
12255	Low	TC0700320	ENSMUSG00000037337	chr7:25925393-25925469	chr7:25924646-25925881	'Map4k1	+	E15-E17	E16	E1alt	CE	0.99	35.53	24.14	38.99	19.5	20.09	24.41	11.55	0.37
16760	High	TC0900659	ENSMUSG00000032558	chr9:103779866-103780042	chr9:103757394-103789761	'Nphp3	+	E29-E33	E32	E2alt	CE	1.1	89.93	94.15	89.43	84.34	86.44	79.2	7.84	0.37
18694	High	TC0X00754	ENSMUSG00000023165	chrX:6888077-6888192	chrX:6887673-6975754	'Ssxb2	-	E16-E23	E22	E5var_alt	CE	0.9	81.22	100	66.93	50.57	48.21	70.92	26.15	0.37
19468	Low	TC1000159	ENSMUSG00000019834	chr10:40372504-40372562	chr10:40372504-40373329	'Slc22a16	+	E6-E8	E7	E5var	A5SS	0.93	14.68	17.93	30.12	12.37	9.58	12.96	9.27	0.37
20127	High	TC1000776	ENSMUSG00000062866	chr10:13089053-13089327	chr10:12992320-13174413	'Phactr2	-	E1-E4	E2	E1alt	CE	0.73	90.05	84.42	87.36	66.52	78.79	82.49	11.34	0.37
20388	Low	TC1001037	ENSMUSG00000001120	chr10:76425990-76425992	chr10:76425990-76436785	'Pcbp3	-	E19-E21	E20	E8var_alt		1.02	11.06	25.11	27.91	10.5	16.46	12.39	8.25	0.37
20710	Low	TC1001333	ENSMUSG00000040354	chr10:126798114-126798136	chr10:126798030-126798269	'Mars	-	E19-E21	E20	E19alt	CE	0.91	33.75	42.95	32.23	32.62	33.54	15.84	8.98	0.37
25347	High	TC1300990	ENSMUSG00000056552	chr13:64868920-64868963	chr13:64866163-64868963	'E130120F12Rik	-	E4-E6	E5	E1alt		0.63	62.06	71.36	100	46.18	65.79	45.06	25.46	0.37
26109	High	TC1400485	ENSMUSG00000033730	chr14:64722509-64722560	chr14:64722083-64723380	'Egr3	+	E1-E4	E3	E1alt	CE	0.89	56	69.53	31.09	34.39	43.98	35.74	14.17	0.37
26959	High	TC1500128	ENSMUSG00000022307	chr15:41830000-41830051	chr15:41830000-41847592	'Oxr1	+	E18-E21	E19	E9alt	A5SS	0.99	100	97.82	60.25	79.74	71.5	45.72	20.37	0.37
28892	Low	TC1600635	ENSMUSG00000022861	chr16:22217506-22217544	chr16:22216495-22217644	'Dgkg	-	E24-E27	E25	E16alt	CE	0.97	92.48	88.2	100	60.29	64.6	68.87	28.98	0.37
1383	High	TC0101194		chr1:73642330-73642492	chr1:73641771-73646490		-	E2-E4	E3	E3alt	CE	0.9	27.55	27.33	37.83	19.55	21.2	21.3	10.22	0.36
2453	Low	TC0200331	ENSMUSG00000036202	chr2:52101425-52101425	chr2:52100901-52101900	'Rif1	+	E17-E20	E19	E16alt		0.65	62.31	42.47	15.04	35.43	20.76	20.57	14.35	0.36
2601	High	TC0200557	ENSMUSG00000008200	chr2:90618630-90618671	chr2:90618258-90619232	'Fnbp4	+	E12-E16	E14	E8alt	CE	0.86	83.57	100	88.83	74.37	89.84	53.16	18.34	0.36
2776	High	TC0200706	ENSMUSG00000033943	chr2:119638155-119638195	chr2:119613733-119643455	'Mga	+	E2-E4	E3	E1alt	CE	0.69	68.39	61.24	66.8	52.41	52.87	65.11	8.68	0.36
5854	High	TC0301192	ENSMUSG00000062410	chr3:98539259-98539422	chr3:98538131-98548746	'Hsd3b3	-	E5-E7	E6	E4var_alt	CE	1.06	43.67	57.34	60.82	43.25	34.83	37.92	15.28	0.36
7107	High	TC0400851	ENSMUSG00000039852	chr4:149559093-149559228	chr4:149524488-149559758	'Rere	+	E11-E13	E12	E1alt	CE	1.05	100	75.54	82.85	73.44	76.77	65.05	14.38	0.36
7505	Low	TC0401276	ENSMUSG00000028578	chr4:93943113-93943871	chr4:93943113-93943871	'5830433M19Rik	-	E2-E4	E3	E1var_alt	IR	0.65	44.77	78.97	100	45.87	70.65	45.34	20.63	0.36
10520	High	TC0600281	ENSMUSG00000068499	chr6:54452379-54452479	chr6:54451401-54459850		+	E24-E30	E29	E4var_alt	CE	1.02	34.03	49.31	38.19	28.22	32.79	28.61	10.64	0.36
10920	High	TC0600667	ENSMUSG00000030148	chr6:123176014-123176084	chr6:123165044-123176207	'Clec4a2	+	E5-E7	E6	E6alt	CE	0.7	55.3	70.23	63.03	43.48	56.77	56.99	10.44	0.36
11262	High	TC0600980	ENSMUSG00000029924	chr6:39301352-39301474	chr6:39297912-39302224	'Slc37a3	-	E4-E6	E5	E1alt	CE	1.1	44.94	32.66	30.85	30.65	28.5	24.17	8.38	0.36
12059	High	TC0700091	ENSMUSG00000054715	chr7:11490183-11490666	chr7:11484562-11492815	'Zscan22	+	E3-E5	E4	E2alt	CE	0.85	100	86.47	79.78	71.68	65.9	66.24	20.81	0.36
12841	High	TC0700861	ENSMUSG00000030882	chr7:101730212-101730241	chr7:101725024-101730241	'Fxc1	+	E15-E17	E16	E2var_alt		1.04	54.43	60.59	42.81	41.77	44.16	35.93	11.99	0.36
14633	High	TC0800133	ENSMUSG00000017049	chr8:20753506-20753634	chr8:20752745-20756027	'Ccdc70	+	E1-E3	E2	E1alt	CE	1	79.87	71.78	69.14	56.22	67.5	44.01	17.68	0.36
16001	Low	TC0801398	ENSMUSG00000031835	chr8:118179917-118179951	chr8:118171124-118180121	'Mbtps1	-	E1-E4	E2	E1alt	CE	1.11	30.13	46.45	40.62	15.21	31.96	33.01	12.34	0.36
18568	High	TC0X00668	ENSMUSG00000031309	chrX:154077644-154077762	chrX:154059685-154085826	'Rps6ka3	+	E6-E8	E7	E2alt	CE	0.67	61.8	100	56.69	50.97	51.58	45.24	23.57	0.36
20137	Low	TC1000792	ENSMUSG00000059554	chr10:17942408-17942411	chr10:17937252-17939333	'Ccdc28a	-	E-E7	E5	E4alt		1.03	100	69.97	65.65	44.02	39.59	68.42	27.86	0.36
21418	Low	TC1100542	ENSMUSG00000038178	chr11:75647979-75647989	chr11:75645283-75648553	'Slc43a2	+	E12-E15	E13	E9alt	CE	0.85	37.85	46.96	51.5	29.93	30.62	44.33	10.47	0.36
24507	Low	TC1300023	ENSMUSG00000052551	chr13:8631658-8631662	chr13:8631658-8636137	'Adarb2	+	E9-E11	E10	E9var_alt		0.95	67.8	61.41	58.47	64.97	47.34	42.61	10.92	0.36
26704	Low	TC1401147	ENSMUSG00000034731	chr14:73277951-73277983	chr14:73277452-73279697	'Dgkh	-	E35-E38	E37	E15alt	CE	0.76	18.71	17.57	21.25	12.02	13.68	10.15	7.23	0.36
27300	High	TC1500395	ENSMUSG00000044021	chr15:91990419-91990518	chr15:91990384-91999097	'Muc19	+	E83-E86	E84	E8alt		0.95	100	74.13	78.7	42.79	41.41	75.09	31.18	0.36
27766	High	TC1500776	ENSMUSG00000022565	chr15:76280533-76280761	chr15:76277365-76281846	'Plec1	-	E10-E13	E11	E1alt	CE	1	87.39	100	83.74	65.41	95.1	66.85	14.59	0.36
28990	High	TC1600749	ENSMUSG00000022704	chr16:43647923-43647947	chr16:43647309-43647947	'Qtrtd1	-	E2-E5	E3	E1alt		0.86	61.44	59.01	52.05	49.84	51	46.3	8.45	0.36
6441	High	TC0400322	ENSMUSG00000038024	chr4:86209097-86209131	chr4:86207418-86209221	'Dennd4c	+	E15-E17	E16	E13alt	CE	0.79	53.52	100	93.43	68.88	83.63	37.4	19.01	0.35
8559	High	TC0500330	ENSMUSG00000036377	chr5:76773257-76773893	chr5:76772448-76780341	'C530008M17Rik	+	E6-E8	E7	E2alt		0.54	100	76.66	95.26	58.21	68.47	75.54	23.23	0.35
8874	High	TC0500581	ENSMUSG00000029516	chr5:115135590-115135953	chr5:115115369-115136757	'Cit	+	E9-E11	E10	E9alt	CE	0.8	97.81	91.92	100	71.38	69.53	82.59	22.07	0.35
15010	High	TC0800450	ENSMUSG00000034656	chr8:83198617-83198712	chr8:83196334-83199495	'Cacna1a	+	E52-E54	E53	E4alt	CE	1.38	28.36	39.08	23.23	27.25	30.21	11.66	7.18	0.35
16185	High	TC0900110	ENSMUSG00000033335	chr9:21358116-21358253	chr9:21357565-21359623	'Dnm2	+	E10-E12	E11	E9alt	CE	1.02	76.06	79.06	80.11	71.08	72.26	76.9	5	0.35
16820	Low	TC0900703	ENSMUSG00000032591	chr9:107811130-107811133	chr9:107811073-107811159	'Mst1	+	E3-E6	E5	E3var_alt		0.97	54.31	50.31	82.28	36.91	39.25	42.56	22.72	0.35
18605	Low	TC0X00677	ENSMUSG00000031295	chrX:155361312-155361316	chrX:155361312-155363327	'Phka2	+	E31-E33	E32	E31var_alt		0.96	61.35	62.45	73.3	53.55	55.59	65.26	7.56	0.35
19320	Low	TC1000008	ENSMUSG00000019769	chr10:5095696-5095797	chr10:5091399-5095797	'Syne1	+	E71-E73	E72	E19var_alt		0.85	31.35	41.51	39.03	25.8	29.37	30.9	8.6	0.35
22701	High	TC1101672	ENSMUSG00000035208	chr11:83072518-83072742	chr11:83069884-83073163	'Slfn8	-	E7-E9	E8	E2alt	CE	0.72	100	86.89	96.64	81.54	60.49	72.92	22.86	0.35
24006	High	TC1200567	ENSMUSG00000041992	chr12:115271192-115271533	chr12:115264550-115312855	'Rapgef5	+	E3-E5	E4	E1alt	CE	0.64	83.88	100	76.36	64.58	63.89	58.03	24.58	0.35
25707	High	TC1400077	ENSMUSG00000021819	chr14:18374985-18375224	chr14:18374550-18378103	'2310021P13Rik	+	E21-E28	E22	E15	CE	1.05	88.71	90.42	88.31	88.65	85.9	76.62	5.42	0.35
26302	High	TC1400709	ENSMUSG00000021817	chr14:18238015-18238184	chr14:18234144-18239879		-	E12-E14	E13	E9alt	CE	0.91	60.69	100	56.67	56.14	47.64	46.53	22.35	0.35
27068	Low	TC1500208	ENSMUSG00000034730	chr15:74664968-74664982	chr15:74664968-74667307	'Bai1	+	E32-E34	E33	E24var_alt	A5SS	0.98	100	93.01	95.85	70.72	54.77	94.05	23.11	0.35
29443	Low	TC1700156	ENSMUSG00000041130	chr17:22859638-22860181	chr17:22859638-22860181	'Zfp598	+	E5-E7	E6	E5var_alt	IR	1.04	49.4	42.64	32.82	30.65	34.05	30.15	10.01	0.35
30217	High	TC1700775	ENSMUSG00000052150	chr17:21653909-21653944	chr17:21653541-21655892		-	E24-E26	E25	E2alt	CE	0.78	80.92	100	90	71.02	76.82	63	20.03	0.35
32372	High	TC1900568	ENSMUSG00000024833	chr19:5835914-5836358	chr19:5835824-5836802	'Pola2	-	E20-E22	E21	E15var_alt	CE	0.92	76.33	77.96	73.36	64.55	72.74	60.77	9.86	0.35
4665	High	TC0300055	ENSMUSG00000027630	chr3:21853747-21853870	chr3:21816212-21888199	'Tbl1xr1	+	E1-E5	E4	E1alt	CE	0.98	65.84	75.32	79.84	67.34	59.21	72.36	7.37	0.34
4685	High	TC0300079	ENSMUSG00000037661	chr3:30668024-30668211	chr3:30668024-30689201	'Gpr160	+	E1-E3	E2	E1var_alt	A5SS	0.82	60.78	63.77	65.42	47.76	48.44	64.54	9.74	0.34
6924	Low	TC0400711	ENSMUSG00000001604	chr4:135643336-135643365	chr4:135643336-135646416	'Tcea3	+	E8-E10	E9	E7alt	A5SS	1.3	91.22	94.77	83.26	85.06	86.95	68.99	9.41	0.34
10946	Low	TC0600673	ENSMUSG00000067763	chr6:123788200-123788204	chr6:123786685-123788691		+	E19-E21	E20	E3alt	CE	0.94	71.61	72.48	78.39	50.11	39.91	69.14	21.1	0.34
13197	High	TC0701181	ENSMUSG00000018819	chr7:138904294-138904646	chr7:138888247-138911759	'Lsp1	+	E1-E4	E3	E1alt	CE	0.89	45.77	43.05	51.74	38.92	31.43	38.15	10.69	0.34
15420	High	TC0800806	ENSMUSG00000065972	chr8:9179387-9179431	chr8:9177918-9202819		-	E4-E6	E5	E3var_alt	CE	0.91	100	62.1	50.43	56.96	29.98	45.21	26.79	0.34
18726	Low	TC0X00815	ENSMUSG00000054737	chrX:19494626-19494759	chrX:19493703-19495044	'Zfp182	-	E2-E5	E3	E2var_alt	CE	0.8	73.37	81.2	81.68	71.67	75.26	52.93	12.13	0.34
20726	High	TC1001352	ENSMUSG00000025374	chr10:127911912-127912048	chr10:127910846-127912475	'Obfc2b	-	E1-E4	E2	E1alt	CE	1.09	41.41	50.51	49.41	36.38	41.87	32.21	10.29	0.34
23410	High	TC1200090	ENSMUSG00000056324	chr12:22025544-22025757	chr12:22024208-22035946		+	E3-E5	E4	E3alt	CE	1.19	34.88	76.25	100	47.39	51.13	52.74	19.96	0.34
25310	High	TC1300963	ENSMUSG00000032999	chr13:63050468-63050637	chr13:63048611-63052945	'Nlrp4f	-	E10-E12	E11	E9var_alt	CE	0.84	100	66.51	68.51	58.41	50.87	71.17	18.19	0.34
32115	Low	TC1900361	ENSMUSG00000025157	chr19:41835126-41835355	chr19:41834575-41835355	'Zdhhc16	+	E13-E15	E14	E6var_alt		1	100	87.99	98.72	78.45	82.23	62.28	21.26	0.34
603	High	TC0100508	ENSMUSG00000026388	chr1:119987853-119988445	chr1:119987853-120017456	'3110009E18Rik	+	E1-E3	E2	E1var_alt		0.98	73	71.89	100	78.33	48.62	11.9	35.35	0.33
3669	Low	TC0201413	ENSMUSG00000070953	chr2:34793037-34793039	chr2:34793037-34797814	'Rabepk	-	E5-E7	E6	E3var_alt		1.02	42.42	46.85	47.56	28.11	36	37.65	11.69	0.33
3965	High	TC0201751	ENSMUSG00000040687	chr2:91012110-91012227	chr2:91011087-91012744	'Madd	-	E25-E27	E26	E18var_alt	CE	0.82	86.21	94.84	73.8	75.14	59.59	72.06	16.02	0.33
4445	Low	TC0202181	ENSMUSG00000017754	chr2:164581024-164581038	chr2:164581024-164581149	'Pltp	-	E14-E16	E15	E13var_alt	A3SS	1.84	86.08	87.42	79.5	82.73	74.57	68.23	9.16	0.33
4812	High	TC0300193	ENSMUSG00000027763	chr3:60657518-60657630	chr3:60629710-60752130	'Mbnl1	+	E1-E7	E2	E1alt	CE	0.87	61.97	68.59	68.7	46.89	49.6	64.51	12.75	0.33
4813	High	TC0300193	ENSMUSG00000027763	chr3:60684665-60685059	chr3:60629710-60685292	'Mbnl1	+	E1-E5	E4	E1alt	CE	0.87	44.92	70.39	86.81	32.09	41.58	87.37	13.69	0.33
5416	High	TC0300703	ENSMUSG00000028182	chr3:155045834-155046199	chr3:155037971-155072381	'Lrriq3	+	E5-E7	E6	E5alt	CE	0.87	81.05	89.7	86.39	43.39	85.7	85.65	14.13	0.33
8019	Low	TC0401769	ENSMUSG00000039936	chr4:148643678-148643680	chr4:148643678-148643767	'Pik3cd	-	E28-E30	E29	E18var_alt		0.8	100	63.55	78.61	63.85	59.3	73.14	15.29	0.33
10768	High	TC0600549	ENSMUSG00000030077	chr6:103805981-103806141	chr6:103802698-103806803	'Chl1	+	E28-E30	E29	E24alt	CE	1.14	100	78.52	76.98	79.78	53.02	54.55	22.72	0.33
11241	High	TC0600966	ENSMUSG00000038665	chr6:36848008-36848047	chr6:36847096-36851929	'Dgki	-	E28-E30	E29	E22alt	CE	0.99	66.25	100	46.45	63.73	34.26	28.46	28.75	0.33
12918	High	TC0700957	ENSMUSG00000030935	chr7:115688657-115688857	chr7:115683363-115689174	'Acsm3	+	E2-E4	E3	E1alt	CE	0.94	70.95	53.19	58.88	52.65	38.04	50.2	14.05	0.33
13301	High	TC0701273	ENSMUSG00000070850	chr7:6968748-6968872	chr7:6967600-7042312	'AC150271.4	+	E2-E5	E4	E1alt	CE	1.33	93.58	93.87	80.11	68.16	65.86	100	11.18	0.33
14923	Low	TC0800388	ENSMUSG00000003039	chr8:70743094-70744939	chr8:70743094-70744939	'2510049I19Rik	+	E2-E4	E3	E2var_alt	IR	1.19	94.57	100	99.64	96.7	91.48	67.68	12.78	0.33
15799	High	TC0801213	ENSMUSG00000036872	chr8:85123168-85123204	chr8:85122164-85125073	'Abcc12	-	E18-E20	E19	E17alt	CE	1.01	67.1	79.81	71.27	72.29	66.6	50.9	9.47	0.33
16443	High	TC0900413	ENSMUSG00000032323	chr9:58046416-58046614	chr9:58044651-58047514	'Cyp11a1	+	E2-E5	E3	E3var_alt	CE	1.05	77.36	69.73	78.78	66.08	62.92	68.3	9.52	0.33
22775	Low	TC1101754	ENSMUSG00000020863	chr11:94402125-94402177	chr11:94402072-94402177	'3300001P08Rik	-	E10-E13	E11	E9var_alt		0.79	86.95	100	95.2	90.04	82.28	80.61	9.74	0.33
23088	High	TC1102021	ENSMUSG00000041674	chr11:112800338-112800480	chr11:112793987-112800548	'BC006965	-	E6-E10	E7	E4var		0.85	85.32	93.34	100	63.98	77.42	54.14	27.71	0.33
23751	High	TC1200336	ENSMUSG00000012609	chr12:83961707-83961991	chr12:83958201-83997481	'Ttll5	+	E35-E37	E36	E26alt	CE	1.06	100	68.81	73.9	61.62	65.64	78.63	12.28	0.33
23772	High	TC1200347	ENSMUSG00000021033	chr12:85160187-85160234	chr12:85158144-85160467	'Gstz1	+	E3-E5	E4	E1alt	CE	1.15	67	55.82	64.31	60.04	51.86	37.83	12.47	0.33
23842	High	TC1200416	ENSMUSG00000021203	chr12:100889565-100889640	chr12:100884537-100895862	'Otub2	+	E2-E5	E4	E1alt	CE	0.99	65.28	100	65.14	57.27	44.81	41.97	28.79	0.33
24531	High	TC1300066	ENSMUSG00000021322	chr13:20217630-20217894	chr13:20217168-20266459	'Aoah	+	E5-E7	E6	E4alt	CE	0.69	100	76.71	83.14	74.75	57.07	72.21	18.61	0.33
25105	Low	TC1300792	ENSMUSG00000044566	chr13:37455684-37455714	chr13:37451520-37455714	'Cage1	-	E1-E3	E2	E2var_alt		0.95	66.23	79.64	53.01	50.45	63.7	47.71	12.34	0.33
27008	Low	TC1500164	ENSMUSG00000037106	chr15:58710171-58710173	chr15:58708737-58710173	'AC107772.19-1	+	E62-E64	E63	E14var_alt		0.9	100	66.42	57.18	66.28	42.42	63.24	17.22	0.33
28914	High	TC1600662	ENSMUSG00000038094	chr16:29085915-29085943	chr16:29085453-29086653	'Atp13a4	-	E27-E30	E28	E19alt	CE	0.97	76.99	95.05	100	38.82	62.37	63.77	35.7	0.33
29537	High	TC1700219	ENSMUSG00000040276	chr17:25871365-25871578	chr17:25871057-25887398	'Pacsin1	+	E2-E5	E3	E2alt	CE	0.98	69.06	46.17	64.15	47.02	49.07	49.52	11.26	0.33
30448	High	TC1700914	ENSMUSG00000024033	chr17:29464405-29464517	chr17:29464302-29468081	'Rsph1	-	E1-E3	E2	E2	CE	1.11	97.95	100	70.52	77.55	55.66	66.25	23.01	0.33
1784	High	TC0101537	ENSMUSG00000026601	chr1:156362453-156362592	chr1:156361151-156362784	'9430070O13Rik	-	E9-E11	E10	E1alt	CE	1.06	92.36	100	93.61	73.48	74.34	70.52	22.54	0.32
1829	High	TC0101572	ENSMUSG00000040225	chr1:162636833-162637068	chr1:162635379-162637918	'Bat2d	-	E43-E45	E44	E19var_alt	CE	0.99	34.86	44.36	44.51	29.2	36.63	39.82	6.03	0.32
2312	Low	TC0200209	ENSMUSG00000057738	chr2:30034943-30034959	chr2:30034443-30036865	'Spna2	+	E58-E60	E59	E47	CE	1.08	72.67	100	99.21	81.56	77.11	68.65	14.86	0.32
2596	Low	TC0200467	ENSMUSG00000027067	chr2:84881211-84881246	chr2:84881045-84881492	'Ssrp1	+	E1-E3	E2	E1alt	CE	0.95	47.37	51.87	52.76	43.58	42.38	41.38	8.22	0.32
4236	High	TC0201971	ENSMUSG00000027404	chr2:129919588-129919988	chr2:129918020-129920087	'Snrpb	-	E2-E4	E3	E2alt	CE	0.83	17.18	21.45	16.73	15.13	13.79	10.78	5.22	0.32
4357	High	TC0202092	ENSMUSG00000027490	chr2:154309926-154310275	chr2:154305367-154310347	'E2f1	-	E1-E3	E2	E1alt		1.11	74.11	82.38	64.2	67.45	71.28	56.51	8.49	0.32
4673	High	TC0300069	ENSMUSG00000027692	chr3:28365251-28365353	chr3:28357808-28370637	'AC121268.7	+	E8-E10	E9	E8alt	CE	0.69	100	87.43	95.34	77.83	60.81	78.97	21.72	0.32
7110	High	TC0400854	ENSMUSG00000028965	chr4:149917571-149917627	chr4:149909803-149919363	'Tnfrsf9	+	E1-E5	E4	E1var_alt	CE	0.96	97.36	92.63	100	74.72	84.06	86.35	14.96	0.32
7111	High	TC0400854	ENSMUSG00000028965	chr4:149917571-149917627	chr4:149914968-149919363	'Tnfrsf9	+	E2-E5	E4	E1var_alt	CE	0.96	97.36	92.63	100	74.72	84.06	86.35	14.96	0.32
8700	Low	TC0500448	ENSMUSG00000034573	chr5:102745525-102745539	chr5:102745525-102747184	'Ptpn13	+	E31-E33	E32	E25var_alt	A5SS	0.87	100	87.72	68.01	71.15	70.75	69.32	14.83	0.32
10418	Low	TC0600175	ENSMUSG00000029869	chr6:41544286-41544289	chr6:41543786-41544289	'Ephb6	+	E2-E4	E3	E2var_alt		1.13	68.51	73.81	79.3	67.22	65.93	67.29	7.06	0.32
11865	Low	TC0601625	ENSMUSG00000030247	chr6:142658140-142658144	chr6:142658140-142658875	'Kcnj8	-	E1-E3	E2	E1var		1.17	43.77	47.66	45.16	36.74	36.08	27.98	11.94	0.32
12159	Low	TC0700235	ENSMUSG00000061511	chr7:21408119-21408121	chr7:21407507-21408121	'AC161166.7-1	+	E9-E11	E10	E6var_alt		0.97	43.36	47.23	58.06	42.33	41.21	29.41	11.9	0.32
12449	High	TC0700505	ENSMUSG00000030796	chr7:41391603-41391634	chr7:41391561-41392941	'Tead2	+	E1-E5	E3	E1var_alt		0.95	25.3	23.53	34.8	11.28	16.92	26.91	9.51	0.32
13031	Low	TC0701047	ENSMUSG00000030786	chr7:124198193-124198195	chr7:124198115-124198195	'Itgam	+	E14-E16	E15	E13var_alt		0.69	100	83.2	60.78	83.38	60.98	52.31	15.77	0.32
13109	High	TC0701087	ENSMUSG00000039990	chr7:130064966-130065030	chr7:130063539-130065030	'2700050L05Rik	+	E20-E22	E21	E18var_alt		0.87	45.74	57.05	66.34	43.09	50.52	48.04	9.16	0.32
19023	High	TC0X01133		chrX:91292484-91292623	chrX:91292484-91295836		-	E1-E4	E3	E1var_alt	A3SS	0.99	87.97	95.02	86.93	79.82	79.44	84.28	8.79	0.32
20332	High	TC1000977	ENSMUSG00000020069	chr10:62538536-62538574	chr10:62538315-62542507	'Hnrnph3	-	E1-E3	E2	E1alt	CE	0.8	100	98.2	67.87	58.62	73.63	50.82	27.67	0.32
22211	High	TC1101203	ENSMUSG00000032985	chr11:25722481-25722576	chr11:25604075-25938757	'5730522E02Rik	-	E2-E5	E3	E3alt	CE	0.92	97.51	100	95.91	78.51	56.62	73.96	28.11	0.32
23172	Low	TC1102077	ENSMUSG00000034227	chr11:116443754-116444263	chr11:116443754-116444263	'Foxj1	-	E26-E28	E27	E1alt	IR	0.78	100	83.86	88.48	83.96	57.22	71.68	19.82	0.32
23339	Low	TC1200021	ENSMUSG00000020609	chr12:7935173-7935175	chr12:7934171-7935175	'Apob	+	E3-E5	E4	E2var_alt		1.01	52.16	81.81	77.33	40.76	61.02	66.05	14.49	0.32
24363	High	TC1200991	ENSMUSG00000021081	chr12:101185980-101186144	chr12:101185980-101187522	'Serpina1f	-	E3-E5	E4	E3var_alt	A3SS	0.85	57.89	98.96	91.42	47.7	59.7	70.05	23.6	0.32
26555	High	TC1400969	ENSMUSG00000040472	chr14:50589407-50589529	chr14:50589254-50589554	'Rabggta	-	E1-E3	E2	E2alt		0.95	56.08	55.85	50.95	39.42	49.73	47.94	8.59	0.32
27482	Low	TC1500539	ENSMUSG00000005360	chr15:8537100-8538051	chr15:8517915-8538051	'Slc1a3	-	E2-E4	E3	E1alt		0.97	100	64.62	88.94	66.18	54.9	67.45	21.68	0.32
27926	High	TC1500914	ENSMUSG00000016624	chr15:84937313-84937420	chr15:84937126-84937986	'Phf21b	-	E1-E3	E2	E2alt	CE	1.07	76.45	75.85	69.15	63.26	62.73	68.69	8.92	0.32
28802	High	TC1600557	ENSMUSG00000022788	chr16:16147532-16147792	chr16:16051937-16148205	'Fgd4	-	E1-E5	E2	E1alt	CE	0.64	100	97.65	82.87	82.73	60.82	76.91	20.02	0.32
28958	Low	TC1600698	ENSMUSG00000057487	chr16:33729219-33729221	chr16:33729219-33730389		-	E41-E43	E42	E25var_alt		0.99	95.16	77.95	100	77.05	90.31	70.24	11.84	0.32
31277	High	TC1800287	ENSMUSG00000024608	chr18:61164137-61164220	chr18:61164126-61165840	'Rps14	+	E1-E3	E2	E1var_alt		1.02	24.45	33.04	28.2	22.67	22.43	19.84	6.92	0.32
286	High	TC0100248	ENSMUSG00000027520	chr1:63515759-63515840	chr1:63514135-63518593	'Zdbf2	+	E1-E3	E2	E1alt	CE	0.6	69.07	55.64	48.93	55.73	43.92	47.12	8.96	0.31
1646	High	TC0101425	ENSMUSG00000026464	chr1:133558310-133558336	chr1:133556319-133561496	'Zc3h11a	-	E3-E7	E5	E2var_alt	CE	0.86	66.1	99.72	100	65.59	86.56	51.26	20.8	0.31
4692	High	TC0300088	ENSMUSG00000027667	chr3:32324052-32324119	chr3:32323222-32325796	'Zfp639	+	E4-E6	E5	E4alt	CE	0.91	90.79	88.68	100	81.44	83.8	55.16	19.69	0.31
5446	High	TC0300736	ENSMUSG00000027508	chr3:9832949-9833685	chr3:9793374-9838723	'Pag1	-	E1-E3	E2	E1alt		0.83	28.98	43.78	43.67	30.47	30.21	30.45	8.44	0.31
14964	High	TC0800414		chr8:77836836-77836874	chr8:77835731-77845826		+	E1-E3	E2	E2alt	CE	0.89	89.17	71.65	77.4	67.17	69.17	59.02	14.28	0.31
18434	High	TC0X00525	ENSMUSG00000031256	chrX:128792350-128792427	chrX:128789121-128792427	'Cstf2	+	E8-E13	E12	E9var		0.81	72.92	69.09	73.06	65.89	68.04	61.18	6.65	0.31
19319	Low	TC1000008	ENSMUSG00000019769	chr10:4978306-4978487	chr10:4942951-4978487	'Syne1	+	E17-E19	E18	E1var_alt		0.85	89.01	100	88.46	67.83	52.27	76.19	27.06	0.31
19607	Low	TC1000288	ENSMUSG00000037846	chr10:67590870-67590878	chr10:67590870-67600931	'Rtkn2	+	E2-E4	E3	E2var_alt		0.81	78.24	54	50.25	43.96	30.86	61.55	15.37	0.31
21594	Low	TC1100679	ENSMUSG00000020486	chr11:87659865-87659881	chr11:87659727-87659917	'Sept4	+	E22-E24	E23	E10var_alt		1.39	56.95	47.56	62.38	47.92	43.76	34.92	13.43	0.31
22259	High	TC1101243	ENSMUSG00000049336	chr11:36531188-36531494	chr11:36239043-36718386	'Odz2	-	E2-E4	E3	E2alt	CE	0.92	70.2	78.64	75.42	67.13	61.07	65.47	10.2	0.31
22525	High	TC1101505	ENSMUSG00000018774	chr11:69747051-69747077	chr11:69746941-69747077	'Cd68	-	E2-E4	E3	E1alt		0.8	100	69.95	56.59	62.17	47.25	60.63	18.83	0.31
23473	Low	TC1200141	ENSMUSG00000050103	chr12:35237635-35239704	chr12:35237635-35240787	'Tmem195	+	E8-E10	E9	E8var_alt		0.68	100	86.97	88.52	74.59	56.59	63.58	26.91	0.31
24136	Low	TC1200742	ENSMUSG00000035021	chr12:52889385-52889390	chr12:52886915-52889390	'Baz1a	-	E19-E21	E20	E13var_alt		0.78	19.63	18.06	7.72	10.4	7.75	8.94	6.11	0.31
25316	High	TC1300970	ENSMUSG00000071306	chr13:63611448-63611494	chr13:63610554-63611536		-	E35-E37	E36	E2var_alt		0.91	100	55.5	64.61	23.78	36.41	41.53	39.46	0.31
28760	Low	TC1600510	ENSMUSG00000022710	chr16:8390412-8390470	chr16:8390269-8430009	'Usp7	-	E2-E5	E3	E1var_alt	CE	1.02	81.44	75.4	100	62.01	80.58	49.5	21.58	0.31
29195	High	TC1600970	ENSMUSG00000000386	chr16:97836859-97837012	chr16:97836598-97837591	'Mx1	-	E8-E10	E9	E6alt	CE	0.98	91.56	88.35	70.82	52.92	60.49	64.08	24.41	0.31
30301	High	TC1700813	ENSMUSG00000052752	chr17:22711217-22711268	chr17:22708787-22711468	'Traf7	-	E4-E10	E5	E5	CE	1.06	71.9	100	63.59	60.49	59.5	61.54	17.99	0.31
30577	High	TC1701006	ENSMUSG00000003534	chr17:33792129-33792230	chr17:33791181-33792447	'Ddr1	-	E10-E12	E11	E6alt	CE	1.23	50.29	59.86	67.58	42.29	48.45	58.83	9.39	0.31
31953	High	TC1900185	ENSMUSG00000024696	chr19:12478706-12478776	chr19:12476396-12484030	'Lpxn	+	E1-E3	E2	E2	CE	0.63	100	54.22	30.42	56.06	42.7	21.94	21.31	0.31
32165	Low	TC1900407	ENSMUSG00000025225	chr19:46208405-46208407	chr19:46208327-46208407	'Nfkb2	+	E26-E28	E27	E24var_alt		0.88	100	85.91	79.37	76.77	75.25	70.39	14.29	0.31
32180	High	TC1900428	ENSMUSG00000025060	chr19:47528146-47528237	chr19:47525982-47535966	'Slk	+	E15-E17	E16	E13alt	CE	0.69	86.47	88.54	100	71.39	53.18	72.07	26.13	0.31
833	High	TC0100706	ENSMUSG00000026579	chr1:164138485-164138535	chr1:164137694-164139602	'F5	+	E6-E10	E7	E4alt	CE	1	20.58	27.53	28.48	19.85	13.62	18.58	8.18	0.3
1031	High	TC0100881	ENSMUSG00000026634	chr1:190482411-190482605	chr1:190480241-190486373	'Angel2	+	E2-E8	E7	E1var_alt	CE	0.84	100	79.62	90.82	73.76	79.67	74.04	14.32	0.3
1032	High	TC0100881	ENSMUSG00000026634	chr1:190482411-190482605	chr1:190482224-190486373	'Angel2	+	E4-E8	E7	E1var_alt	CE	0.84	100	79.62	90.82	73.76	79.67	74.04	14.32	0.3
1034	High	TC0100881	ENSMUSG00000026634	chr1:190482411-190482605	chr1:190482411-190486373	'Angel2	+	E6-E8	E7	E1var_alt	A5SS	0.84	100	79.62	90.82	73.76	79.67	74.04	14.32	0.3
1475	High	TC0101257		chr1:85217829-85217933	chr1:85213629-85218428		-	E1-E3	E2	E1alt	CE	0.95	54.65	36.51	44.63	27.85	39.43	33.28	11.74	0.3
2425	High	TC0200268	ENSMUSG00000026879	chr2:35289972-35290032	chr2:35287030-35291216	'Gsn	+	E3-E6	E5	E1alt	CE	1.11	75.37	77.1	77.57	68.62	74.91	65.63	6.96	0.3
3389	Low	TC0201199		chr2:4217910-4217931	chr2:4217910-4218243		-	E1-E3	E2	E1var_alt	A3SS	1.02	100	44.28	98.61	42.05	48.21	71.55	27.03	0.3
3513	High	TC0201301	ENSMUSG00000036504	chr2:25581624-25581760	chr2:25581624-25581994	'Phpt1	-	E1-E3	E2	E1var_alt	A3SS	0.99	52.04	75.55	61.75	58.35	50.95	44.63	11.8	0.3
3799	High	TC0201498	ENSMUSG00000035000	chr2:62341765-62341848	chr2:62317710-62342335	'Dpp4	-	E1-E3	E2	E2	CE	0.93	54.66	51.84	54.5	40.97	51	43.63	8.46	0.3
4645	Low	TC0300035	ENSMUSG00000027559	chr3:14886043-14887145	chr3:14886043-14888398	'Car3	+	E2-E4	E3	E2var_alt		0.89	97.69	100	79.09	66.69	53.72	80.58	25.26	0.3
5033	Low	TC0300390	ENSMUSG00000041912	chr3:94287312-94287317	chr3:94287312-94296751	'Tdrkh	+	E1-E3	E2	E1var_alt		0.74	15.31	6.16	10.19	1.5	4.68	5.77	6.57	0.3
6657	Low	TC0400514	ENSMUSG00000033423	chr4:116941061-116941066	chr4:116929483-116941066	'Eri3	+	E5-E7	E6	E2var_alt		0.98	51.44	55.07	53.72	48.23	50.55	43.87	5.86	0.3
7503	High	TC0401265	ENSMUSG00000008489	chr4:90768543-90768927	chr4:90704270-90792044	'Elavl2	-	E2-E5	E3	E1alt	CE	1.02	58.05	65.69	71.76	51.38	58.3	58.77	9.01	0.3
7923	High	TC0401678	ENSMUSG00000040842	chr4:140499235-140499281	chr4:140498815-140518133	'D4Ertd22e	-	E1-E3	E2	E1alt	CE	0.87	94.7	90.74	100	65.77	80.14	79.78	19.91	0.3
8286	High	TC0500140	ENSMUSG00000053856	chr5:30142012-30142224	chr5:30141519-30142694	'Dnajc5g	+	E2-E4	E3	E3alt	CE	1.15	89.89	95	92.42	77.57	88.38	66.98	14.79	0.3
8860	High	TC0500577	ENSMUSG00000029528	chr5:114763836-114763861	chr5:114763836-114765117	'Pxn	+	E2-E5	E3	E1alt	A5SS	1.03	24	30.98	30.35	24.11	22.3	19.32	6.53	0.3
9561	High	TC0501177	ENSMUSG00000037685	chr5:67168967-67169001	chr5:67168496-67204253	'Atp8a1	-	E1-E4	E2	E1var_alt	CE	0.82	57.13	85.72	77.03	62.7	58.29	70.36	9.51	0.3
10425	High	TC0600186	ENSMUSG00000029863	chr6:42219853-42219912	chr6:42219768-42222759	'Casp2	+	E10-E12	E11	E6alt	CE	0.76	97.85	84.59	100	72.4	71.69	83.62	18.24	0.3
11002	Low	TC0600702	ENSMUSG00000038115	chr6:125898474-125898484	chr6:125895546-125903216	'Ano2	+	E14-E16	E15	E14alt	CE	0.94	77.97	69.67	86.22	75.35	62.15	57.95	12.81	0.3
11692	High	TC0601453	ENSMUSG00000030142	chr6:123324553-123324732	chr6:123323299-123325674	'Clec4e	-	E2-E6	E4	E1var_alt	CE	0.61	92.77	92.17	91.37	86.98	81.06	94.56	4.57	0.3
13873	High	TC0701832	ENSMUSG00000025788	chr7:69294525-69294554	chr7:69293914-69296990	'Chd2	-	E47-E49	E48	E32alt	CE	0.82	72.55	100	91.81	76.09	76.79	50.88	20.2	0.3
13954	Low	TC0701913	ENSMUSG00000038377	chr7:82163333-82163455	chr7:82163458-82163585		-	E26-E	E27	E4var		1.05	57.67	65.59	74.16	29.11	36.72	25.43	35.38	0.3
14852	High	TC0800339	ENSMUSG00000036054	chr8:68716435-68716520	chr8:68715793-68718074	'Sfrs14	+	E14-E16	E15	E10alt	CE	0.9	94.64	100	82.71	72.01	79.48	75.08	16.93	0.3
17875	Low	TC0901514	ENSMUSG00000047237	chr9:108855544-108855544	chr9:108854138-108855726	'E330009P21Rik	-	E8-E10	E9	E8var_alt		0.8	74.04	61.37	100	66.55	47.91	60.39	20.19	0.3
18945	High	TC0X01048	ENSMUSG00000031388	chrX:69304493-69304576	chrX:69293526-69306151	'Ard1a	-	E7-E14	E9	E1var_alt	CE	0.76	62.7	49.63	100	49.7	59.47	57.47	15.23	0.3
20179	High	TC1000846	ENSMUSG00000019792	chr10:30348406-30348515	chr10:30347151-30368083	'Trmt11	-	E7-E9	E8	E7alt	CE	0.79	31.15	25.88	26.37	22.85	17.44	23.45	6.55	0.3
20220	Low	TC1000895	ENSMUSG00000071324	chr10:41727881-41727886	chr10:41727881-41732783	'Armc2	-	E14-E16	E15	E13var_alt		0.9	100	43.05	57.14	10.04	4.44	21.43	54.76	0.3
20786	High	TC1100001	ENSMUSG00000058140	chr11:3080933-3081121	chr11:3076128-3081385	'BX572640.9	+	E1-E8	E6	E3var	CE	1.41	59.27	64.09	63.25	55.95	59.87	52.25	6.18	0.3
22697	High	TC1101668	ENSMUSG00000018841	chr11:82963362-82963436	chr11:82960928-82964462	'Rad51l3	-	E6-E10	E7	E6var	CE	1.06	65.59	64.36	57.74	63.35	60.4	42.66	7.1	0.3
23256	High	TC1102135	ENSMUSG00000025138	chr11:120728729-120728813	chr11:120728336-120729208	'Sirt7	-	E10-E12	E11	E9alt	CE	0.9	51.21	42.33	40.36	40.49	35.13	31.1	9.06	0.3
23962	High	TC1200526	ENSMUSG00000021288	chr12:109319082-109319137	chr12:109314083-109320292	'Klc1	+	E22-E25	E24	E13alt	CE	1.01	74.93	100	72.07	65.99	52.19	76.68	17.38	0.3
24163	Low	TC1200797	ENSMUSG00000049882	chr12:67523765-67523769	chr12:67523765-67523860	'Gm71	-	E1-E3	E2	E1var		0.98	91.95	94.23	88.78	80.69	82.56	77.72	11.33	0.3
24444	High	TC1201054	ENSMUSG00000021153	chr12:110944056-110944080	chr12:110882583-110949864		-	E46-E63	E50	E1alt	CE	1.04	30.97	38.69	30.25	25.95	28.87	19.53	8.52	0.3
25223	High	TC1300904	ENSMUSG00000015937	chr13:55184957-55185041	chr13:55179175-55185524	'H2afy	-	E8-E10	E9	E5alt	CE	0.98	50.24	62.85	37.58	39.73	43.54	34.35	11.02	0.3
25540	High	TC1301167	ENSMUSG00000042590	chr13:103987308-103987333	chr13:103987117-103990669	'Ipo11	-	E26-E28	E27	E1alt	CE	0.97	56.68	100	90.76	54.76	81.23	36.54	24.97	0.3
25737	High	TC1400102	ENSMUSG00000021874	chr14:23755030-23755194	chr14:23748443-23763738	'4933413J09Rik	+	E1-E5	E4	E3alt	CE	0.93	100	91.8	86.02	68.11	54.73	54.57	33.47	0.3
27611	High	TC1500664	ENSMUSG00000058656	chr15:53962490-53962556	chr15:53920403-53962623	'Samd12	-	E1-E3	E2	E2alt		1.34	11.14	24.46	11.27	10.5	11.76	8.97	5.21	0.3
30072	High	TC1700598	ENSMUSG00000071042	chr17:73802608-73802720	chr17:73802153-73804702	'Rasgrp3	+	E27-E31	E29	E9alt	CE	0.58	90.25	85.86	100	95.42	76.77	56.02	15.97	0.3
30192	Low	TC1700748	ENSMUSG00000071274	chr17:18646366-18646452	chr17:18645539-18646452		-	E8-E11	E9	E3alt		0.79	100	89.41	65.41	74.19	46.11	61.44	24.36	0.3
30998	Low	TC1800023	ENSMUSG00000024283	chr18:8121308-8121316	chr18:8120052-8121316	'Wac	+	E14-E16	E15	E7var_alt		0.99	51.51	88.22	100	58.51	79.23	56.24	15.25	0.3
31028	Low	TC1800085	ENSMUSG00000045215	chr18:22769989-22769990	chr18:22769738-22786803	'Asxl3	+	E3-E5	E4	E4alt		0.72	33.07	42.41	64.06	41.09	6.28	24.21	22.66	0.3
31758	High	TC1900015	ENSMUSG00000024866	chr19:3881635-3881757	chr19:3881418-3881857	'Acy3	+	E1-E4	E3	E2var	CE	1.27	81.38	81.02	68.3	71.69	72.75	65.7	6.86	0.3
3614	Low	TC0201377	ENSMUSG00000063540	chr2:31040315-31040341	chr2:31036195-31040341		-	E21-E23	E22	E13var_alt		0.83	100	68.29	33.11	48.32	48.49	22.22	27.46	0.29
4228	Low	TC0201956	ENSMUSG00000027379	chr2:127564302-127564812	chr2:127562848-127564812	'Bub1	-	E6-E8	E7	E5var_alt		0.63	25.02	32.99	43.21	15.82	20.19	38.52	8.9	0.29
4336	Low	TC0202079	ENSMUSG00000007659	chr2:152571130-152571167	chr2:152570978-152571243	'Bcl2l1	-	E3-E6	E4	E1alt		0.95	74.62	72.8	75.98	62.89	71.62	67.82	7.02	0.29
5276	Low	TC0300587	ENSMUSG00000051278	chr3:127452429-127452429	chr3:127450949-127452609	'4930422G04Rik	+	E29-E32	E31	E18alt		0.79	44.89	59.16	47.82	38.52	37.05	44.86	10.48	0.29
6027	High	TC0301360	ENSMUSG00000028012	chr3:129654596-129654720	chr3:129652704-129654914	'Rrh	-	E2-E4	E3	E2alt	CE	0.91	92.34	86.83	88.62	70.07	75.6	79.31	14.27	0.29
7001	High	TC0400740	ENSMUSG00000041143	chr4:138355650-138355763	chr4:138351431-138362062	'Tmco4	+	E1-E4	E3	E3alt	CE	1.05	58.2	63.12	61.23	55.47	56.33	46.63	8.04	0.29
8877	High	TC0500581	ENSMUSG00000029516	chr5:115174792-115174963	chr5:115171425-115175277	'Cit	+	E22-E24	E23	E18alt	CE	0.8	61.85	70.36	60.85	43.41	46.5	58.67	14.83	0.29
8878	High	TC0500581	ENSMUSG00000029516	chr5:115197999-115198284	chr5:115197578-115198456	'Cit	+	E30-E32	E31	E24alt	CE	0.8	73.64	81.02	66.57	64.27	65.26	63.98	9.24	0.29
9393	Low	TC0501014	ENSMUSG00000010721	chr5:28356801-28356816	chr5:28356736-28379678	'Lmbr1	-	E7-E10	E8	E4var_alt		1	85.79	100	66.52	61.71	91.21	48.79	16.87	0.29
12012	High	TC0700045	ENSMUSG00000055150	chr7:5936851-5936945	chr7:5934751-5939540	'Zfp78	+	E6-E8	E7	E4alt	CE	0.99	70.78	83.56	82.25	67.5	73.87	71.03	8.06	0.29
12121	High	TC0700169	ENSMUSG00000030401	chr7:16973474-16973550	chr7:16969885-16975450	'Rtn2	+	E4-E6	E5	E4alt	CE	1.18	77.19	77.5	71.28	65.97	73.48	63.16	7.79	0.29
13469	Low	TC0701482	ENSMUSG00000003759	chr7:24261617-24261619	chr7:24261617-24262102	'Shkbp1	-	E18-E20	E19	E16var_alt		1.03	90.45	100	75.28	82.24	87.01	51.27	15.07	0.29
17275	Low	TC0900967	ENSMUSG00000043067	chr9:24309913-24309936	chr9:24308649-24314209	'Dpy19l1	-	E18-E21	E20	E18var	CE	0.96	65.48	64.21	100	64.8	63.07	52.1	16.57	0.29
17607	High	TC0901287	ENSMUSG00000032366	chr9:67075048-67075426	chr9:67067598-67079256	'Tpm1	-	E3-E5	E4	E1alt	CE	0.98	100	85.47	85.49	72.98	85.6	78.1	11.43	0.29
18818	Low	TC0X00900	ENSMUSG00000016150	chrX:38165205-38165210	chrX:38030207-38165210	'Odz1	-	E7-E9	E8	E5alt		1	39.44	34.98	59.94	35.05	33.44	32.58	11.09	0.29
19071	Low	TC0X01200	ENSMUSG00000052821	chrX:101908279-101908297	chrX:101908279-101909503	'Cysltr1	-	E2-E4	E3	E2var_alt	A3SS	0.51	56.21	66.24	57.89	42.79	47.95	56.79	10.94	0.29
19146	High	TC0X01307	ENSMUSG00000031273	chrX:135888314-135888348	chrX:135885098-135889808	'Col4a6	-	E10-E12	E11	E6alt	CE	0.96	61.05	51.6	50.5	37.72	48.18	43.97	11.09	0.29
19196	High	TC0X01385	ENSMUSG00000046873	chrX:152368088-152368235	chrX:152365918-152372858	'Mbtps2	-	E1-E3	E2	E2alt	CE	0.87	82.02	83.11	61.16	65.5	70.18	57.86	10.92	0.29
21070	Low	TC1100238	ENSMUSG00000007850	chr11:50340497-50340526	chr11:50340497-50340588	'Hnrnph1	+	E15-E17	E16	E9var_alt		0.74	44.49	59.62	52.97	43.78	47.25	48.41	5.88	0.29
21923	Low	TC1100968	ENSMUSG00000070332	chr11:115554591-115554690	chr11:115554590-115555451	'4933422H20Rik	+	E13-E16	E14	E9var_alt		1.05	87.67	79.03	79.38	67.83	70.48	80.1	9.22	0.29
22651	High	TC1101615	ENSMUSG00000037907	chr11:77556226-77556254	chr11:77556180-77557758	'Ankrd13b	-	E7-E9	E8	E7var_alt		1.03	91.37	100	98.43	69.02	6.27	76.47	46.01	0.29
24137	High	TC1200742	ENSMUSG00000035021	chr12:52905919-52906062	chr12:52903934-52909854	'Baz1a	-	E8-E10	E9	E7alt	CE	0.78	29.05	30.24	27.34	21.56	20.71	23.92	6.81	0.29
25604	High	TC13r00025		chr13_random:1325626-1325742	chr13_random:1324585-1325743		-	E9-E11	E10	E7var_alt		0.91	100	96.75	85.67	79.77	71.66	64.9	22.03	0.29
25815	High	TC1400161	ENSMUSG00000063506	chr14:30681283-30681596	chr14:30648547-30702752	'Arhgap22	+	E3-E5	E4	E1alt	CE	0.81	84.78	83.77	93.87	78.12	76.06	86.27	7.32	0.29
26902	High	TC1500082	ENSMUSG00000022235	chr15:31694153-31694188	chr15:31694153-31696080	'Cmbl	+	E4-E6	E5	E3var	A5SS	1.56	73.98	81.77	53.56	60.56	69.18	46.89	10.89	0.29
27322	High	TC1500415	ENSMUSG00000044250	chr15:97375354-97375546	chr15:97362733-97385422	'Fam113b	+	E4-E7	E5	E3alt	CE	1.05	56.55	55.01	50.44	49.62	49.4	43.74	6.41	0.29
27365	Low	TC1500446	ENSMUSG00000044217	chr15:99578702-99578712	chr15:99578575-99579380	'Aqp5	+	E5-E7	E6	E2alt	CE	0.84	29.33	33.3	30.03	15.52	21.67	16.7	12.93	0.29
27934	Low	TC1500927	ENSMUSG00000022387	chr15:88782141-88783942	chr15:88775174-88784161	'Brd1	-	E10-E13	E12	E7alt		0.97	100	68.2	76.58	57.54	85.3	62.39	13.19	0.29
28016	High	TC1500981	ENSMUSG00000022464	chr15:97021261-97021353	chr15:97021261-97057254	'Slc38a4	-	E1-E5	E4	E1var_alt	A3SS	0.44	59.39	60.58	100	41.68	38.1	67.68	24.17	0.29
29940	High	TC1700523	ENSMUSG00000001228	chr17:54462598-54462642	chr17:54461811-54463335	'Uhrf1	+	E2-E4	E3	E1alt	CE	0.83	59.18	79.01	56.22	50.76	51.86	53.22	12.86	0.29
30708	Low	TC1701137	ENSMUSG00000032717	chr17:45952247-45952499	chr17:45952137-45957244	'Mdfi	-	E12-E14	E13	E3var_alt	CE	1.07	67.02	58.07	52.98	52.39	56.54	48.84	6.77	0.29
32089	Low	TC1900341	ENSMUSG00000042248	chr19:39984880-39985978	chr19:39984880-39985978	'Cyp2c37	+	E12-E14	E13	E7var_alt	IR	0.91	100	50.48	42.64	44.22	42.89	27.34	26.22	0.29
32721	High	TC1900919	ENSMUSG00000043531	chr19:50052751-50052910	chr19:50044138-50053044	'Sorcs1	-	E25-E28	E26	E25alt	CE	1.09	60.42	53.83	73.1	45.81	58.29	52.3	10.32	0.29
133	High	TC0100106	ENSMUSG00000037432	chr1:36661361-36661392	chr1:36661150-36661392	'AC132456.5	+	E87-E89	E88	E23var		0.97	24.57	26.34	33.44	5.21	8.09	17.48	17.86	0.28
302	High	TC0100255	ENSMUSG00000025949	chr1:65434339-65434370	chr1:65434099-65437460	'Pip5k3	+	E4-E6	E5	E4alt	CE	0.76	67.73	71.34	62.66	57.51	61.61	60.41	7.4	0.28
436	High	TC0100357	ENSMUSG00000052477	chr1:85242005-85242084	chr1:85240039-85244881	'C130026I21Rik	-	E10-E12	E11	E1alt	CE	0.93	92.34	97.87	96.92	82.95	87.28	93.5	7.8	0.28
604	High	TC0100508	ENSMUSG00000026388	chr1:120038255-120038335	chr1:120033026-120054901	'3110009E18Rik	+	E5-E7	E6	E5alt	CE	0.98	63.17	62.22	67.47	50.39	54.34	58.74	9.79	0.28
6879	High	TC0400688	ENSMUSG00000037366	chr4:133783444-133783539	chr4:133781542-133789341	'Pafah2	+	E4-E7	E6	E4alt	CE	1.23	94.23	93.48	97.15	87.13	90.81	88.19	6.24	0.28
7693	High	TC0401475	ENSMUSG00000049878	chr4:120654430-120654624	chr4:120630237-120654813	'Rlf	-	E1-E3	E2	E1alt	CE	0.84	61.24	39.7	39.14	41.59	33.61	39.72	8.39	0.28
7765	High	TC0401535	ENSMUSG00000040928	chr4:128626857-128626979	chr4:128626748-128626979	'S100pbp	-	E5-E7	E6	E3		0.94	83.71	90.56	86.85	82.14	81.84	76.17	6.99	0.28
8405	High	TC0500205	ENSMUSG00000029125	chr5:37217660-37217751	chr5:37216699-37217751	'Stx18	+	E10-E12	E11	E11var_alt		0.96	58.98	38.2	29.87	40.26	32.84	22.92	10.34	0.28
9242	High	TC0500874	ENSMUSG00000029658	chr5:148499518-148499622	chr5:148497581-148507143	'4930434E21Rik	+	E10-E12	E11	E5alt	CE	0.85	100	86.72	91.97	76.27	59.89	89.89	17.55	0.28
11033	High	TC0600723	ENSMUSG00000000248	chr6:128994400-128994545	chr6:128972042-129002635	'Clec2g	+	E2-E4	E3	E2alt	CE	1.04	78.27	35.8	100	44.34	35.32	54.01	26.8	0.28
13460	Low	TC0701475	ENSMUSG00000040590	chr7:23774617-23775838	chr7:23774617-23775838		-	E4-E6	E5	E3var_alt	IR	1	91.99	100	93.43	74.38	68.1	76.2	22.25	0.28
14417	High	TC0702445	ENSMUSG00000025507	chr7:137859049-137859085	chr7:137859049-137859415	'Lrdd	-	E3-E5	E4	E3var_alt	A3SS	1.16	63.84	63.09	64.06	52.91	57.34	57.87	7.62	0.28
14649	High	TC0800147	ENSMUSG00000031543	chr8:21924388-21924812	chr8:21921152-21925462	'Ank1	+	E46-E49	E48	E40var_alt	CE	0.86	22.81	21.27	29.49	16.89	17.74	16.18	7.59	0.28
15930	Low	TC0801343	ENSMUSG00000031730	chr8:108201464-108201555	chr8:108196350-108201555	'Dhodh	-	E6-E8	E7	E4alt		0.98	100	82.86	94.61	52.47	95.39	44.05	28.52	0.28
16750	High	TC0900640	ENSMUSG00000037286	chr9:100497077-100497148	chr9:100491733-100498791	'Stag1	+	E13-E15	E14	E11alt	CE	0.73	62.86	88.19	100	58.03	72.75	62.88	19.13	0.28
16873	Low	TC0900730	ENSMUSG00000025648	chr9:108709106-108709122	chr9:108702376-108709122	'Pfkfb4	+	E3-E5	E4	E1var_alt		0.87	100	82.62	82.15	81.39	69.04	84.6	9.91	0.28
16923	Low	TC0900754	ENSMUSG00000044037	chr9:110581718-110581720	chr9:110580526-110581720	'Als2cl	+	E3-E5	E4	E2var_alt		1.07	46.86	56.01	40.78	36.23	40.65	34.77	10.67	0.28
17710	Low	TC0901374	ENSMUSG00000033419	chr9:86920014-86920083	chr9:86914133-86914172	'Snap91	-	E-E	E13	E10		0.85	87.93	100	61.2	65.75	50.98	74.47	19.31	0.28
18045	High	TC0X00025	ENSMUSG00000031156	chrX:6325291-6325880	chrX:6322914-6325880	'Slc35a2	+	E3-E5	E4	E4var		1.25	71.44	74.1	75.37	66.03	65.54	70.81	6.18	0.28
18151	High	TC0X00188	ENSMUSG00000025860	chrX:37160735-37161124	chrX:37160735-37188865	'Xiap	+	E4-E10	E5	E2alt	A5SS	0.73	62.31	69.32	61.71	67.25	57.66	40.63	9.27	0.28
22077	Low	TC1101085	ENSMUSG00000020432	chr11:3883729-3883807	chr11:3883591-3883930	'Tcn2	-	E3-E5	E4	E1var_alt	CE	1.28	46.6	44.43	16.42	27.77	35.92	15.96	9.27	0.28
23067	High	TC1102004	ENSMUSG00000040373	chr11:108020342-108020403	chr11:107993623-108023941	'Cacng5	-	E1-E3	E2	E1alt	CE	1.04	50.29	61.27	53.73	48.08	45.12	43.82	9.42	0.28
24438	High	TC1201054	ENSMUSG00000021153	chr12:110944056-110944080	chr12:110829276-110949864		-	E46-E79	E50	E1alt	CE	1.04	29.81	31.38	24.01	23.37	23.6	16.57	7.22	0.28
24971	High	TC1300601	ENSMUSG00000045410	chr13:4491930-4492096	chr13:4487336-4493623	'Akr1e1	-	E1-E3	E2	E2alt	CE	1.08	60.07	58.46	55.8	54.79	59.3	38.93	7.1	0.28
27667	Low	TC1500720	ENSMUSG00000022372	chr15:66885208-66887428	chr15:66885208-66896208	'Sla	-	E2-E4	E3	E1var_alt		0.68	17.57	31.43	28.17	10.5	15.58	24.66	8.81	0.28
27935	Low	TC1500927	ENSMUSG00000022387	chr15:88784044-88784161	chr15:88775174-88784161	'Brd1	-	E10-E13	E11	E7alt		0.97	100	79.34	90.23	73.12	82.99	72.33	13.71	0.28
28606	High	TC1600332	ENSMUSG00000035258	chr16:56465439-56465500	chr16:56456942-56493237	'Abi3bp	+	E21-E29	E25	E18alt	CE	1.01	54.57	61.67	46.75	51.37	45.12	36.02	10.16	0.28
28774	Low	TC1600532	ENSMUSG00000065979	chr16:11438103-11438115	chr16:11438074-11459596	'Cpped1	-	E1-E3	E2	E1var		1.03	70.42	62.84	61.97	52.05	64.06	54.87	8.09	0.28
29087	Low	TC1600865	ENSMUSG00000052516	chr16:74005876-74005886	chr16:73982813-74012971	'Robo2	-	E7-E9	E8	E5alt	CE	1.75	86.7	87.87	80.99	80.36	77.58	74.62	7.66	0.28
31539	High	TC1800520	ENSMUSG00000003778	chr18:34983884-34984092	chr18:34983521-34985270	'Brd8	-	E12-E14	E13	E11alt	CE	0.86	100	71.51	75.71	70.2	68.19	71.42	12.47	0.28
1108	High	TC0100955	ENSMUSG00000025920	chr1:16615649-16615759	chr1:16582313-16628425	'Stau2	-	E6-E8	E7	E5alt	CE	0.86	15.37	18.99	23.92	11.47	11.72	15.33	6.59	0.27
3208	High	TC0201065	ENSMUSG00000039463	chr2:167200304-167200408	chr2:167192005-167205995	'Slc9a8	+	E12-E19	E18	E7var_alt	CE	0.97	84.45	100	97.23	90.28	86.76	76.1	9.51	0.27
3893	High	TC0201562	ENSMUSG00000042587	chr2:76683122-76683198	chr2:76672119-76683949		-	E158-E172	E159	E1alt	CE	0.94	56.37	42.57	78.61	45.77	51.5	44.54	11.92	0.27
4108	Low	TC0201873	ENSMUSG00000040093	chr2:118288221-118288408	chr2:118288220-118289890	'Bmf	-	E2-E4	E3	E2alt		0.97	86.64	76.31	74.14	63.7	63.29	66.92	14.39	0.27
5954	Low	TC0301296	ENSMUSG00000027981	chr3:112971491-112971544	chr3:112970312-112971583	'Rnpc3	-	E74-E77	E75	E1alt		0.85	78.58	66.22	100	66.64	46.86	60.51	23.6	0.27
6616	High	TC0400475	ENSMUSG00000066071	chr4:114788095-114788310	chr4:114618718-114789696	'Cyp4a12a	+	E1-E4	E3	E1alt	CE	1.05	51.14	50.96	100	31.51	49.64	73.34	15.87	0.27
8678	High	TC0500427		chr5:96767926-96768042	chr5:96758960-96855290		+	E4-E9	E5	E4alt	CE	1.02	73.54	57.01	67.14	50.03	49.8	46.58	17.09	0.27
12009	Low	TC0700043	ENSMUSG00000054893	chr7:5857570-5857664	chr7:5854358-5865004	'Zfp667	+	E4-E6	E5	E4alt	CE	1	59.86	59.56	44.15	51.1	40.31	43.73	9.48	0.27
12450	High	TC0700505	ENSMUSG00000030796	chr7:41391603-41391634	chr7:41391603-41392941	'Tead2	+	E2-E5	E3	E1var_alt	A5SS	0.95	82.83	46.97	100	31.02	41	83.6	24.73	0.27
13480	High	TC0701490	ENSMUSG00000058661	chr7:24858027-24858592	chr7:24854791-24860279	'AC164532.4-3	+	E10-E13	E12	E3alt		0.8	17.94	15.81	16.43	13.34	9.76	11.44	5.21	0.27
13929	High	TC0701884	ENSMUSG00000025813	chr7:77580048-77580082	chr7:77522999-77580708	'Homer2	-	E1-E5	E2	E1alt	CE	1.02	61.94	64	66.4	58.09	61.19	52.01	7.02	0.27
14173	Low	TC0702211	ENSMUSG00000045659	chr7:112091864-112091880	chr7:112086989-112091880	'Plekha7	-	E12-E14	E13	E6alt		0.97	49.52	50.76	65.45	35.61	43.26	50.67	12.06	0.27
15725	High	TC0801126	ENSMUSG00000006276	chr8:70868862-70869066	chr8:70864420-70890799	'Eps15l1	-	E24-E27	E26	E20var_alt	CE	1.01	66.57	69.56	73.11	58.15	63.23	65.65	7.41	0.27
16126	Low	TC0900029	ENSMUSG00000031997	chr9:8645847-8647063	chr9:8645847-8659617	'Trpc6	+	E3-E5	E4	E3var_alt		0.53	77.69	82.43	65.65	70.14	55.76	63.93	11.98	0.27
16620	High	TC0900530	ENSMUSG00000034858	chr9:74991470-74991688	chr9:74991419-74992124	'BC031353	+	E1-E4	E3	E1var_alt		0.88	44.68	79.57	40.07	48.96	34.55	22.27	19.51	0.27
16839	High	TC0900716	ENSMUSG00000062867	chr9:108274453-108274526	chr9:108274368-108274843	'Impdh2	+	E4-E6	E5	E4alt	CE	1.01	59.31	65.49	100	67.08	59.89	61.85	11.99	0.27
17178	Low	TC0900900	ENSMUSG00000066915	chr9:18506551-18506719	chr9:18506551-18506743		-	E42-E44	E43	E13var_alt		0.81	96.62	100	98.03	82.31	88.75	61.67	20.64	0.27
17182	High	TC0900900	ENSMUSG00000066915	chr9:18507321-18507526	chr9:18507236-18507905		-	E37-E39	E38	E13var_alt	CE	0.81	71.83	78.47	80.88	64.54	67.31	73.67	8.55	0.27
19007	High	TC0X01115	ENSMUSG00000006678	chrX:89011039-89011149	chrX:89010568-89013140	'Pola1	-	E2-E4	E3	E3alt	CE	0.58	63.37	44.48	27.61	31.17	27.21	32.29	14.93	0.27
19932	High	TC1000595	ENSMUSG00000034127	chr10:115323585-115323620	chr10:115323585-115323727	'Tspan8	+	E1-E3	E2	E1var	A5SS	1.07	66.99	44.85	48.14	38.17	45.38	47.03	9.8	0.27
20103	High	TC1000760	ENSMUSG00000015305	chr10:8461839-8462217	chr10:8456505-8480262	'Sash1	-	E9-E11	E10	E9alt	CE	0.69	45.52	61.11	77.5	35.49	43.23	75.32	10.03	0.27
20510	High	TC1001129	ENSMUSG00000034758	chr10:81391449-81391679	chr10:81391449-81392489	'Tle6	-	E5-E7	E6	E2var_alt	A3SS	1.11	100	94.37	80.96	62.35	68.84	87.21	18.97	0.27
20604	High	TC1001250	ENSMUSG00000053396	chr10:107339963-107339990	chr10:107339405-107340480		-	E22-E24	E23	E20alt	CE	0.99	24.76	33.44	29.11	19.53	25.64	15.05	9.03	0.27
20672	High	TC1001306	ENSMUSG00000071087	chr10:120348447-120348483	chr10:120345592-120374012		-	E1-E3	E2	E1alt	CE	0.97	75.72	67.7	68.68	66.49	58.71	45.41	13.83	0.27
20789	High	TC1100001	ENSMUSG00000058140	chr11:3081122-3081168	chr11:3081122-3081385	'BX572640.9	+	E6-E8	E7	E3var_alt	A5SS	1.41	81.42	84.81	75.48	74.29	81.47	65.45	6.83	0.27
21679	High	TC1100758	ENSMUSG00000057058	chr11:96832390-96832436	chr11:96822242-96840164	'Skap1	+	E14-E17	E16	E7alt	CE	1.03	48.58	100	44.78	39.49	22.23	32.42	33.07	0.27
21945	Low	TC1100978	ENSMUSG00000048442	chr11:116014454-116014454	chr11:116014348-116014727	'2210020M01Rik	+	E4-E7	E6	E2alt		1.03	52.91	61.41	51.11	38.02	49.2	44.3	11.3	0.27
22172	High	TC1101163		chr11:16889383-16889493	chr11:16888574-16902891		-	E2-E4	E3	E2var_alt	CE	0.94	71.87	78.29	75.96	64.66	59.49	57.97	14.67	0.27
22317	High	TC1101302	ENSMUSG00000049321	chr11:50862364-50862443	chr11:50858049-50862843	'Zfp2	-	E10-E12	E11	E4alt	CE	0.93	90.24	62.25	68.28	62.11	58.74	55.61	14.77	0.27
22582	High	TC1101541	ENSMUSG00000057054	chr11:70781563-70781632	chr11:70777523-70781632	'AI842396	-	E1-E5	E2	E1var		1.19	39.44	47.47	50.25	35.2	38.77	40.81	7.46	0.27
22584	Low	TC1101544	ENSMUSG00000040667	chr11:71026545-71026559	chr11:71026545-71026777	'Nup88	-	E12-E14	E13	E11var	A3SS	1.03	76.32	73.84	62.11	65.18	64.97	63.04	6.36	0.27
22663	Low	TC1101634	ENSMUSG00000002057	chr11:78452991-78452993	chr11:78452991-78453391	'Foxn1	-	E2-E4	E3	E2var_alt		1.05	42.87	52.85	45.42	40.65	36.09	33.99	10.14	0.27
23608	High	TC1200245	ENSMUSG00000034574	chr12:69902637-69902662	chr12:69896642-69903695	'Daam1	+	E19-E21	E20	E16alt	CE	0.81	100	87.41	79.45	80.43	67.05	70.99	16.13	0.27
23625	Low	TC1200260	ENSMUSG00000044912	chr12:71950501-71950561	chr12:71950565-71950663	'Syt16	+	E-E3	E1	E1		0.9	100	70.96	70.92	63.82	41.52	73.87	20.89	0.27
24179	High	TC1200810	ENSMUSG00000021079	chr12:69077740-69077836	chr12:69075926-69080394	'Timm9	-	E1-E4	E2	E1alt	CE	0.9	41.45	44.08	43.56	38.06	36.12	30.08	8.28	0.27
26676	High	TC1401112	ENSMUSG00000033470	chr14:67730845-67730900	chr14:67717084-67731159	'Cysltr2	-	E4-E6	E5	E4alt	CE	0.89	56.6	56.01	41.33	39.88	38.71	35.69	13.22	0.27
27114	Low	TC1500244	ENSMUSG00000004187	chr15:76742682-76742685	chr15:76742682-76743260	'Kifc2	+	E1-E3	E2	E1var_alt		1.05	37.88	100	70.14	0	37.03	29.86	47.04	0.27
27510	High	TC1500554	ENSMUSG00000022249	chr15:10619234-10619304	chr15:10613234-10620246	'Ttc23l	-	E1-E3	E2	E1alt	CE	0.88	31.89	45.46	47.06	26.95	31.69	37.32	9.48	0.27
28442	High	TC1600206	ENSMUSG00000022800	chr16:32572899-32572925	chr16:32569722-32572925	'Fyttd1	+	E5-E8	E7	E5var_alt		0.85	57.6	100	99.58	69.38	80.58	53.15	18.02	0.27
28787	High	TC1600550	ENSMUSG00000022674	chr16:15116655-15116779	chr16:15096183-15120698	'Ube2v2	-	E2-E4	E3	E3var	CE	0.93	67.73	73.14	74.2	66.1	63.1	62.95	7.64	0.27
29539	High	TC1700219	ENSMUSG00000040276	chr17:25887399-25887457	chr17:25841391-25887457	'Pacsin1	+	E1-E6	E5	E2var_alt		0.98	29.23	34.68	27.6	21.97	26.25	26.23	5.68	0.27
30064	High	TC1700598	ENSMUSG00000071042	chr17:73756236-73756282	chr17:73726672-73782380	'Rasgrp3	+	E1-E4	E2	E1alt	CE	0.58	50.81	70.82	90.1	39.91	54.35	91.58	8.63	0.27
30221	Low	TC1700775	ENSMUSG00000052150	chr17:21658097-21658097	chr17:21657618-21658097		-	E13-E16	E14	E1var		0.78	100	36.26	37.68	5.81	19.55	14.57	44.67	0.27
30614	Low	TC1701023	ENSMUSG00000054128	chr17:34335479-34335589	chr17:34338344-34338523	'H2-T3	-	E1-E	E9	E5var		0.95	87.83	86.81	100	60.05	94.97	30.35	29.76	0.27
32339	High	TC1900553	ENSMUSG00000024906	chr19:5378472-5378569	chr19:5378472-5378736	'Mus81	-	E13-E15	E14	E11var_alt	A3SS	0.97	100	87.74	99.59	84.39	76.11	92.83	11.33	0.27
441	High	TC0100365	ENSMUSG00000026222	chr1:85582937-85583837	chr1:85581859-85592702	'Sp100	+	E11-E13	E12	E10alt		0.83	59.16	68.6	84.9	54.98	60.52	32.75	21.47	0.26
1621	High	TC0101418	ENSMUSG00000026442	chr1:132507924-132507967	chr1:132506506-132509303	'Nfasc	-	E21-E23	E22	E16alt	CE	1.05	100	97.57	81.49	85.5	69.51	72.83	17.07	0.26
1661	High	TC0101439	ENSMUSG00000026431	chr1:134655683-134655862	chr1:134650281-134661783		-	E30-E32	E31	E7var_alt	CE	0.74	95.74	99.26	100	79.8	75.16	80.48	19.85	0.26
2145	High	TC0200081	ENSMUSG00000057914	chr2:14823078-14823366	chr2:14689185-14824191	'Cacnb2	+	E4-E8	E7	E1alt	CE	0.87	85.42	92.16	66.24	70.25	77.31	65.35	10.3	0.26
2570	Low	TC0200431	ENSMUSG00000042359	chr2:76342814-76342831	chr2:76250406-76342973	'Osbpl6	+	E1-E3	E2	E1alt	CE	0.78	47.55	53.62	27.06	21.31	26.54	31.58	16.26	0.26
3422	High	TC0201235	ENSMUSG00000026773	chr2:11440784-11441197	chr2:11433187-11492985	'Pfkfb3	-	E1-E4	E2	E1alt	CE	1.02	66.85	70.18	58.92	59.29	64.5	51.69	6.82	0.26
3898	High	TC0201562	ENSMUSG00000042587	chr2:76751025-76753669	chr2:76750249-76765267		-	E47-E49	E48	E1alt		0.94	93.07	40.26	100	34.98	47.19	34.32	38.94	0.26
4444	High	TC0202179	ENSMUSG00000017767	chr2:164568037-164568688	chr2:164567709-164569059	'1700020C07Rik	-	E1-E3	E2	E2var_alt		1	63.79	64.3	66.2	57.95	54.3	62.3	6.58	0.26
5111	Low	TC0300445	ENSMUSG00000038354	chr3:96552214-96552217	chr3:96552214-96553130	'Ankrd35	+	E2-E4	E3	E2var_alt		0.96	44.74	48.71	45.21	40.56	29.07	26.72	14.1	0.26
7375	Low	TC0401149	ENSMUSG00000038764	chr4:57341671-57341757	chr4:57311567-57343061	'Ptpn3	-	E1-E3	E2	E1var_alt	CE	0.91	77.07	70.94	100	56.15	48.34	83.61	19.97	0.26
8237	High	TC0500113	ENSMUSG00000029130	chr5:28231483-28231533	chr5:28230929-28231533	'Rnf32	+	E4-E6	E5	E4var_alt		0.97	83.21	100	92.57	86.57	60.7	41.02	29.16	0.26
8955	Low	TC0500651	ENSMUSG00000063409	chr5:122744097-122744193	chr5:122743736-122744193	'Lrrc43	+	E7-E9	E8	E7var		0.95	57.25	77.6	67.52	56.3	62.92	47.16	12	0.26
9575	High	TC0501197	ENSMUSG00000054892	chr5:72106170-72106234	chr5:72098871-72108647	'Txk	-	E4-E6	E5	E5alt	CE	0.97	48.58	38.75	77.96	38.64	38.07	17.61	23.66	0.26
9962	Low	TC0501549	ENSMUSG00000029422	chr5:122987794-122988623	chr5:122986729-122988623	'Rsrc2	-	E7-E10	E8	E3var_alt		0.78	88.3	91.85	91.29	87.48	79.33	86.21	6.14	0.26
10171	High	TC0501729	ENSMUSG00000054417	chr5:144602104-144602191	chr5:144601832-144684593	'Cyp3a44	-	E4-E18	E17	E15alt	CE	0.92	74.28	57.73	52.16	17.48	35.9	34.77	32	0.26
10564	Low	TC0600344	ENSMUSG00000036402	chr6:66997629-66997634	chr6:66997629-66999249	'Gng12	+	E11-E13	E12	E4var_alt		1.04	100	89.07	53.33	0	62.13	0	60.09	0.26
10904	High	TC0600643	ENSMUSG00000030109	chr6:121372006-121372298	chr6:121368407-121372704	'Slc6a12	+	E1-E3	E2	E1alt	CE	1.05	39.2	54.57	53.11	36.89	36.51	45.48	9.34	0.26
10909	Low	TC0600645	ENSMUSG00000030111	chr6:121667118-121667234	chr6:121667042-121669708	'A2m	+	E12-E15	E13	E6alt	CE	1.15	52.49	55.71	32.6	39.61	29.85	38.39	10.98	0.26
11529	Low	TC0601343	ENSMUSG00000030059	chr6:97262344-97262351	chr6:97261485-97263851	'Tmf1	-	E2-E4	E3	E2alt	CE	0.81	69.05	39.41	51.14	46.33	36.91	47.88	9.49	0.26
11530	Low	TC0601345	ENSMUSG00000030061	chr6:97289999-97290018	chr6:97287403-97290018	'Uba3	-	E9-E11	E10	E2alt		0.89	44.47	100	96.53	59.5	68.91	52.61	19.99	0.26
11800	Low	TC0601541	ENSMUSG00000030178	chr6:130152914-130152922	chr6:130152914-130154659	'Klra13	-	E64-E66	E65	E1alt		1.01	78.56	100	95.06	77.25	66.27	73.57	18.85	0.26
12810	High	TC0700782	ENSMUSG00000070425	chr7:98129073-98129117	chr7:98128541-98129960	'Trpc2	+	E18-E20	E19	E12alt	CE	0.92	100	88.1	66.37	80.12	73.29	57.02	14.68	0.26
13845	High	TC0701802	ENSMUSG00000030516	chr7:61157638-61157676	chr7:61155635-61157676	'Tjp1	-	E29-E31	E30	E26var_alt		0.79	69.47	88.97	100	71.25	86.09	59.95	13.72	0.26
13937	High	TC0701901	ENSMUSG00000015709	chr7:80293949-80294010	chr7:80283249-80331435	'Arnt2	-	E1-E6	E3	E1alt	CE	1.11	51.08	54.91	49.68	45.82	38.91	35.86	11.7	0.26
14532	High	TC0800020	ENSMUSG00000002948	chr8:4204375-4204558	chr8:4203303-4207573	'Map2k7	+	E1-E4	E2	E1alt	CE	1.08	27	50.23	46.18	29.81	35.12	34	8.16	0.26
14752	High	TC0800235	ENSMUSG00000031636	chr8:44686333-44686519	chr8:44678417-44686882	'Pdlim3	+	E3-E6	E5	E3alt	CE	1.4	73.07	54.43	56.15	59.32	56.99	41.31	8.68	0.26
15183	Low	TC0800588	ENSMUSG00000038604	chr8:104211898-104212012	chr8:104203990-104213038	'2310066E14Rik	+	E2-E4	E3	E2alt	CE	1.11	30.58	28.96	33.84	26.28	27.65	19.64	6.6	0.26
15718	High	TC0801121	ENSMUSG00000070000	chr8:70177653-70177807	chr8:70177440-70178311	'Fcho1	-	E27-E29	E28	E22alt	CE	1.02	45.93	48.54	48.29	32.68	47.02	37.76	8.43	0.26
17085	High	TC0900837	ENSMUSG00000036768	chr9:122686948-122686995	chr9:122685261-122690198	'Kif15	+	E11-E13	E12	E4alt	CE	0.65	44.88	59.32	15.68	28	19.51	28.95	14.47	0.26
19204	Low	TC0X01393	ENSMUSG00000062168	chrX:155459696-155459701	chrX:155459696-155465858	'Ppef1	-	E4-E6	E5	E3var_alt		1.84	20.46	100	13.19	17	26.49	5.14	28.34	0.26
20689	High	TC1001319	ENSMUSG00000020102	chr10:124801953-124802054	chr10:124795320-124821573	'Slc16a7	-	E4-E6	E5	E2alt	CE	0.58	89.02	73.39	75.92	73.13	75.14	57.64	10.81	0.26
21225	Low	TC1100366	ENSMUSG00000042377	chr11:61766614-61768416	chr11:61766614-61776668	'Fam83g	+	E3-E5	E4	E1var_alt		0.87	100	90.49	63.35	69.65	60.61	65.13	19.48	0.26
23232	High	TC1102114	ENSMUSG00000025375	chr11:120155632-120155749	chr11:120130581-120155914	'Aatk	-	E1-E4	E2	E1alt	CE	0.94	66.75	62	77.6	56.55	61.98	58.29	9.84	0.26
24202	Low	TC1200848	ENSMUSG00000059436	chr12:74919019-74919040	chr12:74911962-74919948	'Max	-	E2-E4	E3	E2alt	CE	1.06	22.45	21.14	19.97	17.18	16.69	18.15	3.85	0.26
24228	Low	TC1200871	ENSMUSG00000053302	chr12:79176853-79176955	chr12:79172258-79179507	'AC124384.4	-	E4-E7	E6	E2alt	CE	1	67.46	65.65	94.63	60.31	52.19	58.35	18.97	0.26
24239	Low	TC1200879	ENSMUSG00000021221	chr12:81328469-81328471	chr12:81328469-81347082	'Dpf3	-	E3-E5	E4	E3var_alt		1.01	51.47	40.61	38.83	32.92	32.1	32.97	10.97	0.26
25534	High	TC1301164	ENSMUSG00000021720	chr13:102312673-102313078	chr13:102305363-102319159	'Rnf180	-	E9-E11	E10	E7alt	CE	0.73	38.07	46.6	61.81	26.8	36.81	57.7	8.39	0.26
27519	High	TC1500558	ENSMUSG00000022206	chr15:11966708-11966810	chr15:11955898-11967164	'Npr3	-	E1-E4	E2	E1alt	CE	0.76	64.22	54.56	50.6	48.02	47.16	45.23	9.66	0.26
27921	High	TC1500908	ENSMUSG00000018865	chr15:84161091-84161218	chr15:84159904-84162508	'Sult4a1	-	E6-E9	E8	E5var_alt	CE	1.26	20.83	26.66	18.53	17.61	17.44	12.51	6.16	0.26
29364	High	TC1700107	ENSMUSG00000057409	chr17:19686389-19686605	chr17:19684156-19687035	'Zfp53	+	E5-E7	E6	E5alt	CE	0.84	48.94	34.96	43.64	39.22	27.04	35.77	8.5	0.26
30088	High	TC1700604	ENSMUSG00000050668	chr17:77137349-77137474	chr17:77136233-77138385	'Ccdc75	+	E2-E4	E3	E2alt	CE	0.9	92.33	89.44	90.55	83.44	88.17	76.55	8.05	0.26
30116	High	TC1700635	ENSMUSG00000038885	chr17:83386932-83387039	chr17:83385712-83391338		+	E2-E4	E3	E1alt	CE	1.06	34.54	39.1	37	32.61	29.67	23.54	8.27	0.26
31463	High	TC1800448	ENSMUSG00000057766	chr18:12645818-12645927	chr18:12632340-12655549	'Ankrd29	-	E1-E5	E3	E3	CE	1	76.67	72.54	77.57	70.78	61.8	64.48	9.91	0.26
31701	High	TC1800726	ENSMUSG00000047466	chr18:77924376-77924487	chr18:77916981-77924720	'8030462N17Rik	-	E7-E9	E8	E4var_alt	CE	0.79	100	92.95	75.81	76.94	67.85	74	16.66	0.26
32577	High	TC1900795	ENSMUSG00000024766	chr19:33262220-33262601	chr19:33260875-33280581	'AI747699	-	E30-E32	E31	E1var_alt	CE	0.66	33.13	15.42	16.3	14.7	12.39	17.58	6.73	0.26
32722	High	TC1900919	ENSMUSG00000043531	chr19:50052751-50052910	chr19:50051342-50053044	'Sorcs1	-	E25-E27	E26	E25alt	CE	1.09	100	82.22	99.27	65.68	65.12	84.37	22.11	0.26
729	High	TC0100624	ENSMUSG00000018196	chr1:143666729-143666760	chr1:143665724-143667929	'Glrx2	+	E1-E6	E5	E1alt	CE	1.09	14.71	21.62	28.2	14.04	16.74	14.98	6.26	0.25
1406	Low	TC0101208	ENSMUSG00000047021	chr1:75142919-75143015	chr1:75142919-75143015	'Ccdc108	-	E33-E35	E34	E10alt	IR	0.97	75.14	82.85	90.58	74.75	76.65	73.2	7.99	0.25
2504	High	TC0200356	ENSMUSG00000064289	chr2:61524547-61524750	chr2:61523758-61544200	'Tank	+	E2-E4	E3	E2alt	CE	0.87	30.88	39.29	36.17	26.3	29.08	31.66	6.44	0.25
3368	High	TC0201183	ENSMUSG00000027584	chr2:182217414-182217446	chr2:182216858-182219288	'Oprl1	+	E3-E6	E4	E2alt	CE	0.98	83.71	87.46	85.77	82.35	81.29	76.85	5.48	0.25
3815	Low	TC0201507	ENSMUSG00000034903	chr2:65102385-65102479	chr2:65081717-65168912	'Cobll1	-	E6-E9	E8	E2var_alt	CE	0.84	60.66	96.85	100	47.76	58.66	64.7	28.8	0.25
4150	High	TC0201910	ENSMUSG00000043909	chr2:120939103-120939456	chr2:120934435-120939825	'Trp53bp1	-	E35-E37	E36	E26var	CE	1.02	87.38	100	57.39	75.42	73.9	44.76	16.9	0.25
4951	High	TC0300305	ENSMUSG00000040573	chr3:88922358-88922443	chr3:88921907-88924470	'5830417I10Rik	+	E9-E11	E10	E1alt	CE	0.92	92.27	82.7	100	81.35	82.19	81.06	10.12	0.25
4958	Low	TC0300305	ENSMUSG00000040573	chr3:88937877-88938041	chr3:88937599-88938151	'5830417I10Rik	+	E24-E26	E25	E1alt	CE	0.92	64.83	65	70.87	58.92	63.7	51.99	8.7	0.25
5099	High	TC0300433		chr3:96223878-96223928	chr3:96223592-96229357		+	E3-E5	E4	E4alt	CE	0.94	95.63	77.68	93.14	51.03	73.96	82.2	19.75	0.25
6520	Low	TC0400403	ENSMUSG00000028522	chr4:102494679-102494681	chr4:102492100-102494681	'Mier1	+	E3-E6	E5	E2var_alt		0.71	78.06	100	89.12	71.98	81.21	64.09	16.63	0.25
7452	High	TC0401216	ENSMUSG00000028399	chr4:75543998-75544136	chr4:75543027-75544238	'Ptprd	-	E20-E23	E21	E5alt	CE	0.67	89.5	83.36	100	74.79	78.18	61.89	19.33	0.25
8514	Low	TC0500300	ENSMUSG00000046808	chr5:71639907-71639964	chr5:71639907-71640218	'Atp10d	+	E37-E39	E38	E12alt	A5SS	0.88	100	92.59	84.91	71.06	69.27	77.77	19.8	0.25
9421	Low	TC0501039	ENSMUSG00000043059	chr5:30232900-30232902	chr5:30232900-30233168	'Zfp513	-	E6-E8	E7	E3var		1.01	62.77	68.66	60.82	60.46	61.35	50.01	6.81	0.25
9687	High	TC0501308	ENSMUSG00000070677	chr5:94382977-94383025	chr5:94322696-94384462	'D5Ertd577e	+	E3-E9	E4	E1alt	CE	1.11	100	66.69	60.65	60.79	56.34	25.21	28.33	0.25
9735	High	TC0501343	ENSMUSG00000035234	chr5:100035313-100035402	chr5:100034794-100037626	'Fam175a	-	E1-E3	E2	E2var_alt	CE	0.96	95.14	85.61	96.7	90.26	80	72.38	11.6	0.25
10194	High	TC0501755	ENSMUSG00000066551	chr5:147946229-147946565	chr5:147945701-147947849	'Hmgb1	-	E1-E3	E2	E1var_alt	CE	0.85	100	84.25	52.07	74.67	71.01	48.69	13.99	0.25
10464	High	TC0600226	ENSMUSG00000071474	chr6:48517006-48517144	chr6:48515033-48528187		+	E3-E5	E4	E3alt	CE	0.94	66.12	70.44	61.26	63.43	56.06	54.23	8.03	0.25
10531	High	TC0600310	ENSMUSG00000029798	chr6:57544636-57544798	chr6:57459030-57546739	'Herc5	+	E7-E9	E8	E2alt	CE	0.69	100	85.33	82.68	61.91	65.21	84.15	18.91	0.25
10537	Low	TC0600310	ENSMUSG00000029798	chr6:57627032-57627045	chr6:57626291-57627791	'Herc5	+	E31-E34	E32	E18alt	CE	0.69	100	31.9	70.61	39.48	35.93	46.93	26.72	0.25
10730	Low	TC0600519	ENSMUSG00000030096	chr6:91808750-91809434	chr6:91808750-91817594	'Slc6a6	+	E6-E8	E7	E5var_alt		0.96	100	71.27	94.63	77.17	74.68	74.26	13.26	0.25
11436	High	TC0601240	ENSMUSG00000059430	chr6:83553047-83553153	chr6:83552863-83561565	'Actg2	-	E1-E3	E2	E1var_alt	CE	0.9	100	62.12	94.74	53.6	54.25	78.5	23.5	0.25
12843	Low	TC0700866	ENSMUSG00000036744	chr7:102705194-102705198	chr7:102705194-102705925	'Olfr701	+	E1-E3	E2	E1var_alt		0.91	100	93.02	77.91	65.7	54.07	70.93	26.74	0.25
13088	High	TC0701071	ENSMUSG00000047517	chr7:127407814-127407842	chr7:127397437-127409897	'Dmbt1	+	E6-E15	E13	E9alt	CE	0.95	81.42	79.83	77.57	73.92	70.92	65.96	9.34	0.25
13453	High	TC0701467	ENSMUSG00000002602	chr7:22547132-22547157	chr7:22544798-22547375	'Axl	-	E9-E11	E10	E10alt	CE	0.96	64.57	66.13	63.51	62.82	60.47	52.32	6.2	0.25
13636	Low	TC0701594	ENSMUSG00000060402	chr7:31635680-31635765	chr7:31635680-31700141	'Chst8	-	E1-E4	E3	E2var_alt	A3SS	0.97	65.95	63.66	62.95	60.32	51.9	52.25	9.36	0.25
13836	Low	TC0701778	ENSMUSG00000000948	chr7:55741330-55741353	chr7:55741330-55743054	'Snrpn	-	E6-E8	E7	E4alt	A3SS	1.22	84.14	79.9	70.2	71.26	62.12	59.22	13.88	0.25
14330	High	TC0702367	ENSMUSG00000030956	chr7:129207402-129207658	chr7:129184280-129217960	'Fam53b	-	E2-E5	E3	E1alt	CE	0.88	45.23	66.2	53.77	32.89	47.41	48.51	12.13	0.25
15252	High	TC0800646	ENSMUSG00000031753	chr8:109466156-109466273	chr8:109463563-109466739	'Cog4	+	E13-E15	E14	E10alt	CE	1.01	100	94.44	88.94	86.56	79.42	90.27	9.05	0.25
15654	High	TC0801077	ENSMUSG00000036199	chr8:68356214-68356403	chr8:68349992-68356608	'Ndufa13	-	E1-E4	E3	E3	CE	1.17	55.3	48.6	58.45	39.43	44.05	54.31	8.19	0.25
17321	High	TC0901024	ENSMUSG00000032122	chr9:37161672-37161727	chr9:37160275-37161928	'Slc37a2	-	E17-E19	E18	E18alt	CE	0.78	23.33	41.06	48.59	17.07	22.21	42.71	10.33	0.25
17715	High	TC0901379	ENSMUSG00000032422	chr9:88501651-88501676	chr9:88499299-88502847	'Snx14	-	E32-E35	E33	E23var_alt	CE	0.99	89.77	100	68.81	74.17	81.45	45.79	19.06	0.25
19603	High	TC1000284	ENSMUSG00000037876	chr10:66805078-66805156	chr10:66804147-66805156	'Jmjd1c	+	E8-E10	E9	E5var_alt		0.75	32.23	100	82.61	60.36	66.89	47.95	13.22	0.25
20330	High	TC1000977	ENSMUSG00000020069	chr10:62536153-62536186	chr10:62536125-62536311	'Hnrnph3	-	E9-E11	E10	E5var_alt		0.8	78.97	80.39	100	80.97	54.83	64.03	19.84	0.25
20622	Low	TC1001255	ENSMUSG00000020181	chr10:109314071-109314101	chr10:109314071-109314101	'Nav3	-	E15-E17	E16	E3alt		0.81	100	71.34	83.09	62.17	55.1	97.04	13.37	0.25
20673	Low	TC1001310	ENSMUSG00000052302	chr10:120779233-120779236	chr10:120779233-120784840	'Tbc1d30	-	E8-E10	E9	E8var_alt		1	78.2	75.51	88.97	74.56	70.37	55.81	13.98	0.25
20784	High	TC1100001	ENSMUSG00000058140	chr11:3079483-3079647	chr11:3076128-3080932	'BX572640.9	+	E1-E6	E5	E2var	CE	1.41	83.18	80.45	81.52	79	74.93	73.9	5.77	0.25
22193	High	TC1101186	ENSMUSG00000042302	chr11:22098635-22098709	chr11:22098635-22103076	'Ehbp1	-	E13-E15	E14	E8var_alt	A3SS	0.95	49.88	56.47	46.65	42.66	48.81	42.75	6.26	0.25
22551	Low	TC1101522	ENSMUSG00000041070	chr11:70002009-70002204	chr11:70002009-70002375	'if5a	-	E5-E7	E6	E1alt	A3SS	1.06	62.41	58.74	58.55	47.13	52.65	49.1	10.27	0.25
23510	High	TC1200152	ENSMUSG00000020598	chr12:42562134-42562194	chr12:42559053-42565775	'Nrcam	+	E35-E37	E36	E24alt	CE	0.86	100	84.32	71.24	65.94	53.01	70.88	21.91	0.25
23874	Low	TC1200432	ENSMUSG00000000701	chr12:102673413-102673418	chr12:102673413-102674304	'Tcl1b5	+	E2-E4	E3	E2var_alt		0.99	58.77	55.34	40.29	45.02	47.45	20.45	13.83	0.25
24362	High	TC1200989	ENSMUSG00000060807	chr12:101146017-101146088	chr12:101146017-101148025	'Serpina6	-	E2-E4	E3	E2var	A3SS	1.02	50.77	64.93	51.33	41.91	43.08	44.46	12.53	0.25
25444	High	TC1301094	ENSMUSG00000021684	chr13:92149775-92149914	chr13:92115977-92153324	'Pde8b	-	E10-E14	E11	E8alt	CE	1.11	67.31	72.23	71.51	66.22	60.29	68.71	5.28	0.25
25569	Low	TC1301197	ENSMUSG00000015533	chr13:112017020-112017022	chr13:112017020-112025520	'Itga2	-	E28-E30	E29	E20alt		0.87	100	92.12	79.72	83.68	79.54	56.88	17.24	0.25
25753	Low	TC1400117	ENSMUSG00000040640	chr14:25309021-25309193	chr14:25209849-25309193	'Erc2	+	E6-E8	E7	E3var_alt		0.87	81.27	76.26	72.98	80.98	52.65	71.02	8.62	0.25
26051	Low	TC1400430	ENSMUSG00000035169	chr14:57539631-57539683	chr14:57539275-57540406		+	E6-E8	E7	E3alt	CE	1.06	29.38	36.14	50.62	26.5	36.02	23.39	10.07	0.25
26343	High	TC1400742	ENSMUSG00000021870	chr14:23850672-23850721	chr14:23833402-23850809	'Slmap	-	E12-E16	E13	E12	CE	0.85	47.35	58.16	52.32	40.2	45.39	52.83	6.48	0.25
26481	High	TC1400897	ENSMUSG00000071463	chr14:47050697-47050786	chr14:47049821-47050789		-	E1-E3	E2	E1alt		0.72	100	78.71	77.22	69.67	67.15	60.9	19.41	0.25
27888	High	TC1500885	ENSMUSG00000062185	chr15:82703471-82703499	chr15:82703471-82705066	'Cyp2d34	-	E1-E3	E2	E1var_alt	A3SS	0.93	68.73	74.25	58.13	54.06	38.71	66.7	13.88	0.25
28644	Low	TC1600394	ENSMUSG00000053062	chr16:84817936-84817950	chr16:84814962-84819848	'Jam2	+	E8-E11	E10	E7alt	CE	1.31	60.22	94.12	100	51.99	56.75	86.57	19.67	0.25
29605	Low	TC1700254	ENSMUSG00000033826	chr17:28878417-28878445	chr17:28877410-28878535	'Dnahc8	+	E25-E28	E27	E19alt	CE	0.98	65.27	42.77	69.88	11.11	70.59	0	32.07	0.25
30023	High	TC1700569	ENSMUSG00000049672	chr17:67658600-67658846	chr17:67658042-67660042	'Zfp161	+	E2-E4	E3	E1alt	CE	0.89	59.01	61.01	67.73	57.09	59.07	51.15	6.81	0.25
30578	High	TC1701006	ENSMUSG00000003534	chr17:33794666-33794694	chr17:33794666-33794788	'Ddr1	-	E6-E8	E7	E2var_alt	A3SS	1.23	59.54	65.84	71.76	55.69	60.01	59.22	7.41	0.25
31536	High	TC1800518	ENSMUSG00000035984	chr18:34946922-34947126	chr18:34942620-34954023	'Nme5	-	E3-E6	E4	E3alt	CE	0.99	82.57	100	75.98	72.84	79.42	61.32	14.99	0.25
32823	Low	TCUnr00055		chrUn_random:9450564-9450645	chrUn_random:9450334-9450645		+	E7-E9	E8	E3var_alt		0.82	68.45	85.3	100	70.1	82.26	42.9	19.49	0.25
1179	High	TC0101024	ENSMUSG00000067653	chr1:36788292-36788467	chr1:36784247-36788467	'Ankrd23	-	E1-E3	E2	E1alt		0.98	55.89	56.29	49.39	44.37	42.76	51.31	7.71	0.24
1553	High	TC0101351	ENSMUSG00000067003	chr1:107057647-107057768	chr1:107056926-107174913		-	E3-E12	E11	E7alt	CE	1.03	100	77.45	72.16	67.04	52.05	61.74	22.93	0.24
3366	High	TC0201183	ENSMUSG00000027584	chr2:182217414-182217446	chr2:182216843-182219288	'Oprl1	+	E2-E6	E4	E2alt	CE	0.98	82.77	82.75	76.41	78.51	78.66	62.94	7.27	0.24
5307	High	TC0300618	ENSMUSG00000028167	chr3:135079860-135079932	chr3:135075713-135079932	'Bdh2	+	E1-E3	E2	E1var_alt		1.21	89.13	89.91	82.98	75.55	79.36	80.87	8.75	0.24
5502	Low	TC0300810	ENSMUSG00000027676	chr3:33646759-33647844	chr3:33646731-33647844	'Ccdc39	-	E3-E5	E4	E2var_alt		0.95	100	77.49	72.08	65.98	76.51	53.35	17.91	0.24
5906	Low	TC0301257	ENSMUSG00000027894	chr3:107292744-107292752	chr3:107292744-107295016	'Slc6a17	-	E9-E11	E10	E8var_alt		1.02	34.62	27.37	28.73	24.51	20.51	24.22	7.16	0.24
6458	Low	TC0400322	ENSMUSG00000038024	chr4:86248513-86248553	chr4:86248051-86248583	'Dennd4c	+	E65-E68	E66	E21var_alt		0.79	100	90.59	67.77	93.51	66.67	47.99	16.73	0.24
6489	High	TC0400389	ENSMUSG00000035275	chr4:100470885-100470933	chr4:100445769-100472692	'Raver2	+	E1-E4	E3	E3alt	CE	1.06	13.82	22.58	35.2	13.93	18	16.23	7.81	0.24
6709	High	TC0400556	ENSMUSG00000002384	chr4:122569035-122570737	chr4:122567704-122575068	'Bmp8b	+	E7-E9	E8	E8alt		1.1	26.05	37.38	48	28.71	26.44	29.95	8.77	0.24
7322	High	TC0401073	ENSMUSG00000028464	chr4:43532459-43532533	chr4:43532279-43532817	'Tpm2	-	E6-E10	E9	E6	CE	1.09	38.05	35	28.85	29.3	29.47	26.93	5.4	0.24
7432	High	TC0401203	ENSMUSG00000039298	chr4:69771040-69771257	chr4:69751296-69782842	'Cdk5rap2	-	E12-E14	E13	E12alt	CE	0.89	97.51	94.52	92.53	87.43	87.57	93.18	5.46	0.24
7454	High	TC0401216	ENSMUSG00000028399	chr4:75853368-75853465	chr4:75729070-75997991	'Ptprd	-	E12-E15	E13	E1alt	CE	0.67	100	69.28	78.45	63.61	55.9	65.41	20.94	0.24
7613	High	TC0401408	ENSMUSG00000028684	chr4:116370025-116370136	chr4:116369463-116370770	'Urod	-	E1-E8	E2	E2var	CE	1.06	49.27	72.48	60.07	40.98	54.39	46.26	13.4	0.24
8576	Low	TC0500339	ENSMUSG00000037605	chr5:81399183-81399196	chr5:81398876-81443295	'Lphn3	+	E8-E10	E9	E7alt	CE	0.9	100	64.04	58.34	66.24	51.36	58.47	15.44	0.24
9436	High	TC0501053	ENSMUSG00000037379	chr5:32280320-32280406	chr5:32280210-32280694	'Spon2	-	E1-E3	E2	E1alt	CE	0.92	33.8	39.32	39.49	29.36	25.09	32.65	8.5	0.24
9585	High	TC0501201	ENSMUSG00000051990	chr5:72543359-72543430	chr5:72523006-72569768		-	E3-E5	E4	E1alt	CE	0.88	24.01	24.13	20.41	19.1	16.31	19.46	4.56	0.24
9775	High	TC0501373	ENSMUSG00000043410	chr5:106055606-106055736	chr5:106051943-106055817	'Hfm1	-	E5-E7	E6	E5alt	CE	0.92	100	84.1	83.76	42.95	86.16	47.43	30.44	0.24
9885	Low	TC0501487	ENSMUSG00000066900	chr5:116329001-116329021	chr5:116328076-116329176	'Suds3	-	E11-E13	E12	E3alt	CE	0.98	84.27	85.04	86.43	80.89	83.35	79.02	4.16	0.24
12014	Low	TC0700053	ENSMUSG00000051527	chr7:6297978-6297991	chr7:6296819-6297991	'Usp29	+	E2-E4	E3	E2var_alt		0.92	43.08	53.5	54.76	39.74	41.44	46.61	7.85	0.24
12242	Low	TC0700314	ENSMUSG00000047345	chr7:25724393-25724522	chr7:25723238-25724522		+	E1-E4	E3	E1var_alt		0.86	100	78.89	74.7	65.82	41.61	79.72	22.14	0.24
12434	High	TC0700493	ENSMUSG00000011658	chr7:41073026-41073222	chr7:41072147-41073298	'Fuz	+	E5-E8	E7	E6		0.98	27.49	29.86	28.4	23.87	22.49	20.76	6.21	0.24
12559	Low	TC0700585	ENSMUSG00000025326	chr7:55478257-55478335	chr7:55478245-55489939	'Ube3a	+	E1-E3	E2	E1alt		0.75	84.62	63.4	76.77	71.23	57.32	71.5	8.24	0.24
13113	High	TC0701095	ENSMUSG00000041836	chr7:132010723-132010777	chr7:132006382-132048752	'Ptpre	+	E3-E5	E4	E1alt	CE	0.78	100	83.21	87.01	74.07	64.21	73.06	19.63	0.24
13444	High	TC0701464	ENSMUSG00000061702	chr7:22443297-22443444	chr7:22443297-22444432	'Tmem91	-	E4-E7	E6	E3var_alt	A3SS	0.84	100	82.22	65.37	63.38	67.12	76.58	13.51	0.24
13670	High	TC0701624	ENSMUSG00000070626	chr7:38035829-38035860	chr7:38035829-38036180		-	E11-E15	E14	E2alt	A3SS	1.03	92.71	56.76	100	55.54	54.29	60.54	26.37	0.24
13958	High	TC0701913	ENSMUSG00000038377	chr7:82164381-82164461	chr7:82164038-82164941		-	E10-E18	E14	E2alt	CE	1.05	91.55	100	85.72	96.12	47.46	51.73	27.32	0.24
14257	High	TC0702291	ENSMUSG00000030695	chr7:122895604-122895741	chr7:122894335-122896560	'Aldoa	-	E3-E6	E4	E2alt	CE	0.98	67.16	69.95	68.53	61.74	62.47	64.86	5.53	0.24
15412	High	TC0800782	ENSMUSG00000065987	chr8:3890002-3890090	chr8:3889500-3890616	'Cd209b	-	E2-E4	E3	E3alt	CE	0.96	78.67	77.69	69.42	69.17	64.71	66.73	8.39	0.24
15951	High	TC0801356	ENSMUSG00000033703	chr8:109495269-109495333	chr8:109495005-109495448	'Fuk	-	E7-E9	E8	E5alt	CE	1.06	98.5	100	96.59	81.99	78.7	91.99	14.13	0.24
17090	High	TC0900846	ENSMUSG00000048521	chr9:123528703-123528732	chr9:123525347-123528732	'Cxcr6	+	E1-E3	E2	E2var_alt		0.73	54.27	71.84	73.01	63.08	58.87	46.19	10.33	0.24
18647	High	TC0X00706	ENSMUSG00000031355	chrX:164028128-164028222	chrX:164027996-164030848	'Arhgap6	+	E9-E11	E10	E5alt	CE	0.76	100	74.01	69.39	89.62	60.85	31.6	20.44	0.24
18700	High	TC0X00768	ENSMUSG00000031174	chrX:8595753-8595840	chrX:8506979-8597872	'Srpx	-	E18-E22	E19	E15alt	CE	0.8	76.32	99.86	99.08	55.69	100	65.9	17.89	0.24
19675	High	TC1000340	ENSMUSG00000000290	chr10:77197075-77197134	chr10:77197075-77200601	'Itgb2	+	E4-E6	E5	E3var_alt	A5SS	0.75	28.31	31.14	55.69	26.73	22.04	41.76	8.2	0.24
19891	High	TC1000546	ENSMUSG00000019966	chr10:99577444-99577563	chr10:99577444-99613254	'Kitl	+	E1-E3	E2	E1var_alt	A5SS	0.53	53.22	27.36	33.83	25.67	23.3	32.17	11.09	0.24
21802	High	TC1100884	ENSMUSG00000055805	chr11:103307177-103307267	chr11:103306820-103307524	'Fmnl1	+	E25-E28	E26	E26var_alt	CE	0.69	61.04	67.11	69.56	48.03	55.72	66.71	9.08	0.24
22712	High	TC1101685	ENSMUSG00000018648	chr11:84136894-84137380	chr11:84120829-84138178	'Dusp14	-	E5-E7	E6	E2alt	CE	1.18	27.02	29.59	25.12	23.05	19.68	18.55	6.82	0.24
22843	High	TC1101826	ENSMUSG00000018160	chr11:98266649-98267173	chr11:98262003-98267368	'Med1	-	E18-E22	E19	E17alt		0.97	57.24	100	64.03	75.07	50.31	53.6	14.09	0.24
23451	High	TC1200116	ENSMUSG00000001225	chr12:29287686-29287735	chr12:29287185-29287735	'Slc26a3	+	E2-E4	E3	E3var_alt		0.99	65.54	74.63	71.01	60.55	65.2	57.47	9.32	0.24
23565	High	TC1200198	ENSMUSG00000021000	chr12:57081231-57081256	chr12:57079665-57081741	'Ctage5	+	E8-E10	E9	E5alt	CE	0.93	54.51	44.33	40.43	46.44	35.33	38.38	6.37	0.24
23666	High	TC1200286	ENSMUSG00000059060	chr12:77258444-77258475	chr12:77258425-77261634	'Rad51l1	+	E1-E3	E2	E1var_alt		0.77	63.26	73	82.89	60.82	59.01	72.4	8.97	0.24
23770	High	TC1200347	ENSMUSG00000021033	chr12:85160187-85160234	chr12:85150083-85160467	'Gstz1	+	E1-E5	E4	E1alt	CE	1.15	59.41	52.82	75.18	53.69	53.41	51.23	9.69	0.24
25064	High	TC1300750		chr13:28035330-28035541	chr13:28034252-28076664		-	E4-E6	E5	E5alt	CE	0.8	86.93	86.82	84.91	79.86	79.48	82.8	5.51	0.24
25221	High	TC1300904	ENSMUSG00000015937	chr13:55177570-55177659	chr13:55173603-55179075	'H2afy	-	E10-E13	E11	E5var_alt	CE	0.98	100	95.46	86.5	78.54	86.12	90.25	9.02	0.24
25311	High	TC1300963	ENSMUSG00000032999	chr13:63064928-63064974	chr13:63064928-63071124	'Nlrp4f	-	E3-E5	E4	E3var_alt	A3SS	0.84	99.96	100	74.27	70.08	52.57	81.82	23.25	0.24
25662	High	TC1400049	ENSMUSG00000021733	chr14:12588037-12588287	chr14:12587912-12591685	'Slc4a7	+	E26-E28	E27	E19alt	CE	0.85	67.4	94.74	92.64	74.95	77.61	83.62	6.2	0.24
26395	High	TC1400774	ENSMUSG00000021905	chr14:29514555-29514628	chr14:29512894-29515057	'Dph3	-	E1-E3	E2	E2	CE	1.02	62.72	62.94	65.55	61.22	58.51	56.81	4.89	0.24
26723	High	TC1401160	ENSMUSG00000022021	chr14:81504396-81504530	chr14:81487319-81525083	'Diap3	-	E29-E31	E30	E25alt	CE	0.69	41.09	37.57	15.57	23.74	22.41	17.69	10.13	0.24
26750	Low	TC1401200	ENSMUSG00000022119	chr14:99570100-99570108	chr14:99570100-99570857	'Rbm26	-	E14-E16	E15	E12var_alt		0.85	48.88	66.47	63.43	56.43	55.01	47.49	6.62	0.24
28303	High	TC1600110	ENSMUSG00000000884	chr16:18088126-18088229	chr16:18048874-18090168	'Gnb1l	+	E5-E8	E7	E2alt	CE	0.9	96.13	96.85	93.03	88.72	80.03	91.21	8.68	0.24
28414	Low	TC1600191	ENSMUSG00000045625	chr16:31616436-31616438	chr16:31608569-31616438	'Pigz	+	E1-E3	E2	E2var_alt		1	89.48	0	96.28	54.02	37.46	52.72	13.85	0.24
30305	Low	TC1700814	ENSMUSG00000002496	chr17:22787050-22787177	chr17:22785818-22788262	'Tsc2	-	E29-E32	E31	E23var_alt	CE	1.07	88.9	100	51.85	65.24	82.12	46.56	15.61	0.24
30377	High	TC1700849	ENSMUSG00000025732	chr17:24047206-24047279	chr17:24047206-24047491	'9530058B02Rik	-	E5-E7	E6	E4var_alt	A3SS	0.98	71.9	73.53	81.96	62.79	71.82	65.01	9.26	0.24
30968	High	TC1800003	ENSMUSG00000024231	chr18:3549179-3549325	chr18:3549101-3565774	'Cul2	+	E1-E3	E2	E1alt	CE	0.9	78.9	71.95	73.02	69.15	66.81	68.07	6.61	0.24
31641	High	TC1800636	ENSMUSG00000054008	chr18:61137751-61137818	chr18:61103072-61137940	'Ndst1	-	E1-E5	E2	E1alt	CE	1	60.41	62.79	52.95	51.5	57.04	44.43	7.73	0.24
32416	Low	TC1900601	ENSMUSG00000024764	chr19:7050015-7050049	chr19:7049968-7050049	'AC140307.3-1	-	E5-E7	E6	E3alt		0.89	45.47	48.25	34.99	41.27	38.58	33.56	5.1	0.24
216	Low	TC0100187	ENSMUSG00000026096	chr1:53551425-53551429	chr1:53548622-53551429	'Osgepl1	+	E2-E5	E4	E2var_alt		0.89	83.28	100	69.33	51.53	61.9	76.38	20.93	0.23
246	High	TC0100218	ENSMUSG00000026029	chr1:59055089-59055203	chr1:59053783-59075004	'Casp8	+	E2-E4	E3	E1alt	CE	0.9	85.59	87.45	85.36	70.03	76	72.06	13.44	0.23
572	High	TC0100486		chr1:107432342-107432516	chr1:107429070-107435423		+	E1-E3	E2	E2alt	CE	1.01	87.77	86.97	100	77.65	61.59	71.7	21.27	0.23
835	Low	TC0100706	ENSMUSG00000026579	chr1:164139708-164139745	chr1:164139708-164140188	'F5	+	E11-E13	E12	E5var	A5SS	1	86.27	61.44	100	23.86	48.04	69.61	35.4	0.23
1541	High	TC0101335	ENSMUSG00000026335	chr1:97716400-97716716	chr1:97705429-97736322	'Pam	-	E16-E18	E17	E14alt	CE	1.06	58.44	66	49.07	54.57	50.83	52.52	5.2	0.23
2246	High	TC0200169	ENSMUSG00000026921	chr2:26597692-26597806	chr2:26596758-26597968	'Egfl7	+	E8-E10	E9	E5alt	CE	1.05	66.98	65.49	64.14	57.5	61.96	57.05	6.7	0.23
2392	Low	TC0200250	ENSMUSG00000026811	chr2:32616325-32616537	chr2:32616188-32616537	'St6galnac6	+	E14-E16	E15	E1var_alt		1.33	61	57.37	60.18	55.74	48.41	45.49	9.64	0.23
2423	High	TC0200268	ENSMUSG00000026879	chr2:35289972-35290032	chr2:35263785-35291216	'Gsn	+	E1-E6	E5	E1alt	CE	1.11	75.21	77.27	76.85	69.12	74.84	68.86	5.5	0.23
2552	High	TC0200405	ENSMUSG00000049044	chr2:71898667-71898734	chr2:71888959-71980952	'Rapgef4	+	E5-E7	E6	E4alt	CE	1	100	89.62	86.06	68.24	65.23	76.15	22.02	0.23
2953	High	TC0200834	ENSMUSG00000027389	chr2:140159671-140159767	chr2:140141832-140193432		+	E2-E7	E3	E2alt	CE	0.78	100	79.18	90.56	67.76	71.26	78.56	17.39	0.23
3309	High	TC0201150	ENSMUSG00000039069	chr2:180585196-180585225	chr2:180585196-180585364	'Gtpbp5	+	E13-E15	E14	E7var_alt	A5SS	0.95	63.95	65.02	53.75	58.9	56.86	51	5.32	0.23
3688	High	TC0201420	ENSMUSG00000026878	chr2:35198824-35198876	chr2:35197389-35199932	'Rab14	-	E2-E4	E3	E3	CE	1.02	53.76	75.87	100	66.54	58.56	69.71	11.61	0.23
3781	High	TC0201492	ENSMUSG00000026987	chr2:59865765-59865829	chr2:59864265-59867235	'Baz2b	-	E25-E27	E26	E19alt	CE	0.77	82.4	100	64.89	86.86	71.32	48.74	13.45	0.23
4328	High	TC0202064	ENSMUSG00000027459	chr2:151714468-151714688	chr2:151711782-151720850	'Fam110a	-	E1-E4	E3	E1var_alt	CE	0.98	38.6	38.34	40.86	32.87	34.34	29.21	7.13	0.23
4916	High	TC0300282	ENSMUSG00000028068	chr3:88227386-88227423	chr3:88227251-88227725	'Iqgap3	+	E34-E36	E35	E31alt	CE	0.77	23.16	29.9	13.85	14.97	17.25	11.98	7.57	0.23
4973	High	TC0300315	ENSMUSG00000028047	chr3:89343091-89343296	chr3:89341735-89344094	'Thbs3	+	E1-E3	E2	E2alt	CE	1.2	52.97	44.17	53.15	39.9	44.28	47.13	6.33	0.23
5537	Low	TC0300879	ENSMUSG00000027752	chr3:54858510-54858667	chr3:54858510-54858974	'Exosc8	-	E11-E13	E12	E9var_alt	A3SS	0.81	88.65	92.49	100	84.09	79.1	76.23	13.91	0.23
5797	High	TC0301145	ENSMUSG00000028107	chr3:95619736-95619812	chr3:95616629-95619983	'Tars2	-	E15-E17	E16	E7alt	CE	0.96	86.86	91.37	92.37	85.39	87.43	86.08	3.9	0.23
6093	High	TC0301432	ENSMUSG00000028184	chr3:148721258-148721309	chr3:148718213-148721564	'Lphn2	-	E20-E24	E22	E15alt	CE	0.83	84.34	86.36	83.46	83.83	74.35	67.76	9.41	0.23
8008	High	TC0401765	ENSMUSG00000063077	chr4:148210085-148210332	chr4:148204568-148211769	'Kif1b	-	E30-E32	E31	E24alt	CE	1.03	97.8	100	73.34	84.41	83.23	68.64	11.62	0.23
8028	High	TC0401769	ENSMUSG00000039936	chr4:148688098-148688231	chr4:148663737-148691045	'Pik3cd	-	E2-E7	E3	E1alt	CE	0.8	100	72.92	69.93	72.26	50.59	67.8	17.4	0.23
8378	High	TC0500179	ENSMUSG00000029106	chr5:33683389-33683474	chr5:33682691-33687835	'Add1	+	E14-E16	E15	E12alt	CE	1.02	29.26	29.92	20.11	22.75	20.62	21.46	4.82	0.23
8719	High	TC0500469	ENSMUSG00000045750	chr5:104908857-104909025	chr5:104877269-104909244	'D830014E11Rik	+	E1-E4	E3	E1alt	CE	0.96	34.81	46.51	37.24	28.68	32.93	40.96	5.33	0.23
8901	Low	TC0500600	ENSMUSG00000018604	chr5:118909432-118909544	chr5:118909289-118909544	'Tbx3	+	E5-E7	E6	E3var_alt		1.08	100	78.22	59.73	49.36	88.32	53.01	15.76	0.23
9610	High	TC0501219	ENSMUSG00000029238	chr5:76236692-76236871	chr5:76235826-76236978	'Clock	-	E1-E3	E2	E1alt	CE	0.75	67.59	41.75	42.8	42.71	36.82	44.74	9.29	0.23
10073	High	TC0501632	ENSMUSG00000037364	chr5:136221181-136221308	chr5:136221146-136225314	'Ars2	-	E3-E5	E4	E2alt		1	83.99	93.72	100	73.03	91.27	68.39	15.01	0.23
10206	Low	TC0501775	ENSMUSG00000062024	chr5:150368543-150368549	chr5:150368530-150368549		-	E18-E20	E19	E7var_alt		1	43.71	42.63	59.39	29.54	48.69	25.91	13.87	0.23
10794	High	TC0600574	ENSMUSG00000034269	chr6:113271246-113271302	chr6:113270919-113271302	'Setd5	+	E7-E9	E8	E4var_alt		0.97	63.12	53.07	100	54.42	57.59	65.42	12.92	0.23
11467	High	TC0601280	ENSMUSG00000030047	chr6:87571317-87571393	chr6:87571206-87607919	'Arhgap25	-	E1-E3	E2	E1alt	CE	0.66	73.61	80.4	93.51	64.06	68.68	90.08	8.24	0.23
12093	High	TC0700135	ENSMUSG00000008789	chr7:14925633-14925704	chr7:14925520-14926524	'Ceacam5	+	E7-E9	E8	E8alt	CE	0.93	42.19	41.61	49.76	37.35	30.32	41.71	8.06	0.23
12209	Low	TC0700276	ENSMUSG00000063160	chr7:24181112-24183735	chr7:24181112-24183735	'Numbl	+	E5-E7	E6	E1var_alt	IR	1.04	100	86.35	67.74	71.4	77.05	65.28	13.45	0.23
12318	High	TC0700368	ENSMUSG00000036560	chr7:28000859-28000929	chr7:28000403-28007223	'Lgi4	+	E3-E10	E4	E3alt	CE	1.16	52.03	39.21	40.69	43.21	31.69	38.51	6.18	0.23
14587	High	TC0800061	ENSMUSG00000031442	chr8:12923680-12923896	chr8:12854371-12937384	'Mcf2l	+	E3-E9	E7	E1alt	CE	0.95	62.4	61.39	60.24	52.49	42.47	53.07	12	0.23
14876	Low	TC0800362	ENSMUSG00000004677	chr8:69801391-69801393	chr8:69800909-69801393	'Myo9b	+	E14-E16	E15	E13var_alt		0.92	73.48	82.86	100	70.61	70.41	83.87	10.48	0.23
15588	Low	TC0801024	ENSMUSG00000039375	chr8:53456705-53456708	chr8:53456658-53458935	'Wdr17	-	E6-E9	E7	E5var_alt		1.07	24.76	42.16	9.98	11.77	21.48	17.46	8.73	0.23
17888	High	TC0901520	ENSMUSG00000059547	chr9:109319250-109319367	chr9:109305823-109357694	'EG382109	-	E12-E21	E20	E2alt	CE	0.99	93.49	100	65.19	59.15	84.87	60.01	18.22	0.23
18161	Low	TC0X00189	ENSMUSG00000025862	chrX:37243326-37243340	chrX:37243087-37294107	'Stag2	+	E4-E6	E5	E1alt	CE	0.69	51.28	26.33	27.66	27.28	22.49	28.28	9.08	0.23
19076	High	TC0X01215	ENSMUSG00000025665	chrX:106638751-106638846	chrX:106638581-106662148	'Rps6ka6	-	E4-E6	E5	E1alt	CE	0.83	86.88	100	80.08	70.33	65.61	52.57	26.15	0.23
19957	High	TC1000627	ENSMUSG00000044544	chr10:120170544-120170715	chr10:120167360-120173863	'4921513I03Rik	+	E2-E4	E3	E3alt	CE	0.96	33.81	43.87	39.22	30.22	27.09	33.74	8.62	0.23
20074	Low	TC1000736	ENSMUSG00000000766	chr10:3515903-3516044	chr10:3514025-3516044	'Oprm1	-	E8-E10	E9	E5alt		0.87	100	97.25	83.4	83.86	58.68	72.24	21.95	0.23
20666	Low	TC1001289	ENSMUSG00000020184	chr10:117221156-117221317	chr10:117221156-117221317	'Mdm2	-	E2-E4	E3	E1var_alt	IR	1.21	26.86	40.91	31.4	20.64	34.07	23.72	6.91	0.23
22643	High	TC1101609	ENSMUSG00000017631	chr11:76549830-76550028	chr11:76545865-76550290	'Abr	-	E9-E11	E10	E5alt	CE	0.84	49.06	47.76	37.74	35.65	38.22	38.32	7.46	0.23
22837	High	TC1101822	ENSMUSG00000020882	chr11:98120383-98120536	chr11:98119686-98120905	'Cacnb1	-	E9-E11	E10	E7alt	CE	1.31	74.91	76.57	66.49	68.31	69.98	61.51	6.06	0.23
23972	High	TC1200534	ENSMUSG00000037679	chr12:110137494-110137549	chr12:110136982-110139840	'Inf2	+	E14-E16	E15	E15alt	CE	0.96	76.98	73.67	78.02	64.1	75.41	71.77	5.8	0.23
24067	High	TC1200661	ENSMUSG00000020641	chr12:24290546-24290662	chr12:24290000-24291891	'Rsad2	-	E1-E3	E2	E1alt	CE	0.75	52.52	65.94	71.76	50.58	61.8	41.49	12.11	0.23
24495	High	TC1300004		chr13:3363892-3363943	chr13:3362722-3364278		+	E1-E4	E3	E2alt	CE	0.72	25.94	57.73	47.47	31.4	23.52	22.72	17.83	0.23
25607	High	TC13r00025		chr13_random:1328253-1328317	chr13_random:1328253-1329681		-	E1-E3	E2	E1var_alt	A3SS	0.91	100	62.28	68.44	54.46	30.18	52.35	31.24	0.23
25911	Low	TC1400287	ENSMUSG00000004581	chr14:47470339-47470353	chr14:47467540-47470353		+	E16-E18	E17	E9var		1	40.42	43.31	40.5	32.56	24.43	27.33	13.31	0.23
26219	High	TC1400625		chr14:117576380-117576537	chr14:117574103-117578864		+	E2-E4	E3	E3alt	CE	0.79	83.96	100	55.97	50.5	56.52	70.83	20.69	0.23
27245	Low	TC1500358	ENSMUSG00000035944	chr15:85935186-85935227	chr15:85934888-85935227	'Ttc38	+	E14-E16	E15	E11var		1.04	58.7	59.5	44.6	48.95	53.74	37.68	7.48	0.23
27750	Low	TC1500774	ENSMUSG00000002524	chr15:76161780-76161878	chr15:76160255-76161922	'Puf60	-	E2-E4	E3	E1var_alt		0.9	52.88	48.48	53.01	40.51	36.79	38.56	12.83	0.23
28552	High	TC1600278	ENSMUSG00000043065	chr16:44151020-44151103	chr16:44150222-44153198	'Ccdc52	+	E14-E16	E15	E11alt	CE	0.84	20.02	24.75	20.09	14.27	18.62	13.45	6.17	0.23
28738	High	TC1600492	ENSMUSG00000063445	chr16:4383313-4383389	chr16:4383313-4385349	'Nmral1	-	E6-E8	E7	E4var_alt	A3SS	0.75	21.09	24.25	14.17	12.83	14.42	12.51	6.58	0.23
29970	High	TC1700542	ENSMUSG00000019487	chr17:55462676-55462731	chr17:55462578-55464982	'Trip10	+	E5-E7	E6	E4alt	CE	0.95	85.36	73.82	100	69.37	70.68	81.09	12.68	0.23
30866	Low	TC1701278	ENSMUSG00000038045	chr17:77199335-77199365	chr17:77199335-77200333	'AC154274.1-1	-	E10-E13	E12	E1alt	A3SS	0.88	100	81.38	52.39	56.48	49.34	55.99	23.98	0.23
31198	Low	TC1800191	ENSMUSG00000060450	chr18:38673668-38673701	chr18:38673407-38673701	'Rnf14	+	E2-E4	E3	E1var_alt		1.1	63.35	74.92	83.18	67.25	74.63	55.48	8.03	0.23
32025	Low	TC1900281	ENSMUSG00000024817	chr19:29756226-29756338	chr19:29756226-29756638	'Uhrf2	+	E4-E7	E5	E3var_alt	A5SS	0.89	72.87	82.23	100	67.63	87.36	60.24	13.29	0.23
838	Low	TC0100706	ENSMUSG00000026579	chr1:164143592-164143658	chr1:164142960-164144995	'F5	+	E19-E22	E20	E6alt	CE	1	94.87	93.36	100	54.64	68.61	89.19	25.26	0.22
1566	High	TC0101354	ENSMUSG00000047216	chr1:110831220-110831255	chr1:110830998-110831570	'Cdh19	-	E7-E9	E8	E3alt	CE	0.79	100	54.67	75.16	37.09	57.58	35.06	33.37	0.22
1893	High	TC0101635	ENSMUSG00000062729	chr1:171249963-171250094	chr1:171249687-171250233	'Ppox	-	E5-E7	E6	E5var	CE	1.1	73.85	73.74	71.55	69.04	69.41	62.85	5.95	0.22
2945	High	TC0200829	ENSMUSG00000027281	chr2:136640205-136640320	chr2:136633215-136646396	'2210009G21Rik	+	E4-E6	E5	E1alt	CE	0.78	57.02	42.31	47.01	40.24	34.98	47.07	8.02	0.22
3370	High	TC0201183	ENSMUSG00000027584	chr2:182218867-182219004	chr2:182216858-182219288	'Oprl1	+	E3-E6	E5	E2alt	CE	0.98	40.64	43.72	52.01	41.24	40.87	32.04	7.4	0.22
3415	High	TC0201229	ENSMUSG00000025781	chr2:9995929-9995964	chr2:9995320-9998154	'Atp5c1	-	E11-E16	E14	E9var_alt	CE	1.07	43.88	59.5	55.18	45.34	52.58	40.18	6.82	0.22
4789	High	TC0300172	ENSMUSG00000027797	chr3:55591298-55591407	chr3:55580409-55592326	'Dclk1	+	E6-E8	E7	E4alt	CE	1.19	46.23	48.02	62.07	36.75	50.08	46.13	7.79	0.22
4880	High	TC0300260		chr3:86151729-86151851	chr3:86084276-86153677		+	E1-E3	E2	E2alt	CE	1	36.21	41.61	15.52	30.62	24.52	14.44	7.92	0.22
5867	High	TC0301216	ENSMUSG00000048938	chr3:102739210-102739252	chr3:102739210-102739926	'Nr1h5	-	E12-E14	E13	E9var	A3SS	0.96	63.13	100	46.21	13.64	10.1	31.57	51.35	0.22
6217	Low	TC0400080	ENSMUSG00000028289	chr4:29057341-29057355	chr4:29057341-29061162	'Epha7	+	E7-E9	E8	E7var	A5SS	1.18	59.72	68.27	56.02	52.68	61.21	41.92	9.4	0.22
6245	High	TC0400119	ENSMUSG00000028437	chr4:41505354-41505393	chr4:41487695-41510188	'Ubap1	+	E1-E3	E2	E2	CE	1.06	84.62	87.9	91.41	82.67	82.99	84.59	4.56	0.22
6984	Low	TC0400728	ENSMUSG00000028759	chr4:137600160-137600164	chr4:137600160-137600530	'Hp1bp3	+	E4-E6	E5	E3var_alt		0.96	100	89.03	83.31	93.92	68.99	73.66	11.92	0.22
7980	High	TC0401748	ENSMUSG00000029022	chr4:146857612-146857725	chr4:146855962-146857911	'D4Wsu114e	-	E1-E4	E2	E1alt	CE	0.95	26	32.26	32.2	23.93	23.09	22.55	6.96	0.22
8079	Low	TC0401795		chr4:153015164-153015205	chr4:153015164-153015451		-	E1-E3	E2	E1var_alt	A3SS	1.29	23.83	15.96	17.04	10.08	13.3	18.64	4.93	0.22
8558	Low	TC0500330	ENSMUSG00000036377	chr5:76772144-76772312	chr5:76754170-76772312	'C530008M17Rik	+	E4-E6	E5	E2var_alt		0.54	53.23	53.13	42.08	36.14	34.75	40.17	12.46	0.22
8628	High	TC0500377	ENSMUSG00000029368	chr5:90432848-90432893	chr5:90432129-90433815	'Alb	+	E2-E5	E4	E1var	CE	0.99	42.27	46.11	29.69	27.64	26.05	34.13	10.08	0.22
9648	Low	TC0501274	ENSMUSG00000035505	chr5:90193447-90193450	chr5:90193447-90194731	'Cox18	-	E1-E3	E2	E1var_alt		1.08	48.84	44.84	27.16	40.81	42.82	19.19	6.01	0.22
10356	Low	TC0600117	ENSMUSG00000038759	chr6:35176779-35176782	chr6:35176580-35177209	'Nup205	+	E46-E48	E47	E41alt		0.96	69.04	45.47	58.32	40.97	32.54	50.39	16.31	0.22
11324	High	TC0601048	ENSMUSG00000029822	chr6:50342841-50342887	chr6:50330409-50344410	'Osbpl3	-	E3-E5	E4	E1alt	CE	0.81	86.45	85.89	87.92	79.23	80.05	72.52	9.49	0.22
11454	High	TC0601260	ENSMUSG00000051262	chr6:85837304-85837427	chr6:85836940-85837519	'Cml3	-	E7-E9	E8	E1var_alt	CE	0.99	100	80.1	88.84	70.26	63.98	69.87	21.61	0.22
12387	High	TC0700478	ENSMUSG00000038738	chr7:40518736-40518853	chr7:40518411-40520049	'Shank1	+	E33-E36	E34	E8alt	CE	0.98	93.3	91.16	87.29	83.54	78.69	86.62	7.63	0.22
12408	High	TC0700482	ENSMUSG00000038695	chr7:40646834-40646958	chr7:40644894-40647534	'Josd2	+	E6-E9	E7	E3alt	CE	1.16	81.09	82.35	67.92	70.92	77.29	65.98	5.73	0.22
12581	High	TC0700598	ENSMUSG00000030519	chr7:60592623-60592657	chr7:60591626-60594848	'Apba2	+	E9-E11	E10	E9alt	CE	0.92	71.74	70.41	79.19	59.26	57.36	65.25	13.15	0.22
12829	High	TC0700785	ENSMUSG00000030987	chr7:98474874-98474965	chr7:98473417-98476984	'Stim1	+	E11-E13	E12	E11alt	CE	1.05	54.93	56.82	54.47	46.23	51.98	47.19	6.94	0.22
12884	High	TC0700931	ENSMUSG00000030759	chr7:109430126-109430400	chr7:109429965-109442015	'Far1	+	E1-E4	E3	E1alt	CE	0.88	25.56	15.88	13.58	11.72	12.65	12.42	6.08	0.22
13074	High	TC0701068	ENSMUSG00000040268	chr7:127245931-127246027	chr7:127236136-127251074	'Plekha1	+	E4-E8	E6	E5var_alt	CE	0.87	94.31	77.75	100	81.02	92.37	59.3	13.12	0.22
13567	High	TC0701533	ENSMUSG00000037020	chr7:27184379-27184436	chr7:27184379-27184544	'Wdr62	-	E29-E32	E31	E24var_alt	A3SS	0.87	26.19	36.4	24.38	22.26	23.99	22.18	6.18	0.22
13681	High	TC0701640	ENSMUSG00000020322	chr7:39208670-39208732	chr7:39208524-39209065		-	E15-E18	E16	E5var_alt	CE	0.94	38.71	100	80.29	56.81	19.89	22.22	40.02	0.22
13820	Low	TC0701755	ENSMUSG00000046179	chr7:45088821-45088823	chr7:45088705-45088824	'E2f8	-	E13-E15	E14	E10alt		0.67	29.05	44.38	18.49	25.82	18.55	24.9	7.55	0.22
13840	Low	TC0701790	ENSMUSG00000045813	chr7:57867830-57867835	chr7:57867720-57868712	'EG330552	-	E16-E18	E17	E16var_alt	CE	0.8	38.23	17.41	32.89	16.63	15.66	20.6	11.88	0.22
14845	High	TC0800337	ENSMUSG00000002342	chr8:68634072-68634222	chr8:68632543-68635743	'Tmem161a	+	E5-E12	E10	E2var_alt	CE	1.03	97.84	100	91.48	91.22	81.77	80.99	11.78	0.22
18005	High	TC0901606	ENSMUSG00000025786	chr9:122782231-122783719	chr9:122776017-122785749	'Zdhhc3	-	E8-E10	E9	E6var_alt		0.96	91.56	82.7	100	77.82	86.45	80.02	9.99	0.22
18268	High	TC0X00323	ENSMUSG00000031394	chrX:69524553-69524869	chrX:69519660-69525068	'Opn1mw	+	E2-E4	E3	E2alt	CE	0.88	68.17	78.01	71.38	64.45	68.73	60.49	7.96	0.22
19580	High	TC1000261	ENSMUSG00000020088	chr10:61200558-61200606	chr10:61198872-61202519	'Sar1a	+	E1-E3	E2	E1alt	CE	1.14	46.78	57.14	70.6	40.93	54.48	36.55	14.19	0.22
20453	High	TC1001082	ENSMUSG00000035640	chr10:79917410-79917462	chr10:79917214-79917593	'Dos	-	E6-E9	E7	E4alt	CE	1.14	68.08	69.71	75.99	58.95	65.21	70.83	6.26	0.22
20498	High	TC1001120	ENSMUSG00000020232	chr10:81141486-81141599	chr10:81141486-81142131	'Hmg20b	-	E3-E5	E4	E3var_alt	A3SS	0.95	47.1	50.19	45.17	32.45	47.34	41.83	6.95	0.22
20700	High	TC1001328	ENSMUSG00000019467	chr10:126685868-126686383	chr10:126684939-126687294	'D10Ertd610e	-	E3-E5	E4	E1alt		1.11	77.02	86.74	73.13	71.9	73.63	70.75	6.87	0.22
21561	Low	TC1100660	ENSMUSG00000059439	chr11:85424570-85424587	chr11:85423142-85424796	'Bcas3	+	E1-E4	E3	E2var_alt	CE	1.07	38.25	32.76	18.27	16.1	28.55	11.88	10.92	0.22
22181	Low	TC1101175	ENSMUSG00000044066	chr11:20193533-20193895	chr11:20192708-20193895	'Cep68	-	E3-E5	E4	E1var_alt		0.97	100	62.56	65.63	65.99	55.12	54.84	17.42	0.22
22834	Low	TC1101821	ENSMUSG00000038352	chr11:98102529-98102547	chr11:98102529-98103377	'Arl5c	-	E3-E6	E5	E2var_alt	A3SS	1.03	43.15	31.76	42.02	31.54	31.97	25.72	9.23	0.22
22884	High	TC1101899	ENSMUSG00000014195	chr11:100698719-100698817	chr11:100694095-100698937	'Dnajc7	-	E10-E12	E11	E8alt	CE	0.93	100	97.01	83.26	91.03	73.57	73.43	14.08	0.22
22944	High	TC1101937	ENSMUSG00000020923	chr11:102426622-102426693	chr11:102425513-102427887	'Ubtf	-	E1-E4	E2	E1alt	CE	0.86	47.18	57.06	59.59	45.65	47.18	51.18	6.61	0.22
23622	High	TC1200257	ENSMUSG00000021109	chr12:71894422-71894463	chr12:71893365-71894463	'Hif1a	+	E14-E16	E15	E9var_alt		1.07	47.68	52.29	54.11	47.71	45.09	37.68	7.87	0.22
23739	High	TC1200327	ENSMUSG00000021244	chr12:83030449-83030725	chr12:83015432-83033755	'Ylpm1	+	E8-E11	E10	E7var_alt	CE	0.9	83.63	86.54	78.4	79.33	82.65	74.55	4.01	0.22
23923	Low	TC1200500	ENSMUSG00000065497	chr12:107268014-107268145	chr12:107263868-107268145	'mmu-mir-410	+	E10-E12	E11	E3var_alt		0.98	51.97	56.31	55.1	47.05	50.22	52.42	4.56	0.22
25023	High	TC1300630	ENSMUSG00000041297	chr13:17081398-17081577	chr13:17081398-17082860	'Cdc2l5	-	E14-E16	E15	E13var_alt	A3SS	0.93	20.49	22.81	14.81	12.66	18.02	13.95	4.49	0.22
25272	High	TC1300938	ENSMUSG00000044258	chr13:60005121-60005156	chr13:60004531-60043318	'Ctla2a	-	E1-E5	E4	E2alt	CE	1.11	68.59	81.81	64.13	59.9	71.03	62.15	7.15	0.22
26118	High	TC1400507	ENSMUSG00000022106	chr14:67824540-67824565	chr14:67820462-67833090	'Rcbtb2	+	E1-E4	E3	E1alt	CE	0.93	87.12	82.35	95.44	77.5	79.58	89.64	6.06	0.22
27594	Low	TC1500647	ENSMUSG00000022340	chr15:44751313-44751432	chr15:44728397-44763734	'5730410E15Rik	-	E9-E11	E10	E3var_alt	CE	1.06	20.97	11.39	13.08	6.13	6.36	4.22	9.58	0.22
27949	Low	TC1500936	ENSMUSG00000036606	chr15:89238510-89238512	chr15:89238510-89238591	'Plxnb2	-	E39-E41	E40	E38var		1.11	47.68	51.1	46.54	44.35	45.75	36.27	6.32	0.22
28001	High	TC1500973		chr15:96079206-96079307	chr15:96079206-96080415		-	E1-E3	E2	E1var_alt	A3SS	0.85	100	80.27	70.81	47.4	52.48	84.46	22.25	0.22
28144	Low	TC15r00001		chr15_random:507416-507417	chr15_random:501313-507417		+	E1-E3	E2	E2var_alt		0.83	50.27	51.41	52.16	44.31	41.74	42.71	8.36	0.22
28795	High	TC1600555	ENSMUSG00000022789	chr16:15886055-15886092	chr16:15884826-15889355	'Dnm1l	-	E3-E6	E5	E1alt	CE	0.9	66.69	62.85	58.67	55.12	48.86	53.27	10.32	0.22
30530	Low	TC1700963	ENSMUSG00000024337	chr17:32263663-32264200	chr17:32263663-32264200	'Psmb9	-	E3-E5	E4	E2var_alt	IR	0.92	87.18	86.57	100	62.02	79.97	78.62	17.71	0.22
31561	High	TC1800537	ENSMUSG00000060275	chr18:36408438-36408513	chr18:36408043-36414332	'Nrg2	-	E4-E6	E5	E3alt	CE	1.02	36.19	40.33	43.13	31.22	31.54	33.35	7.84	0.22
31644	High	TC1800644	ENSMUSG00000033871	chr18:61771885-61771962	chr18:61712748-61789729	'Ppargc1b	-	E1-E3	E2	E1alt	CE	0.84	30.94	26.82	19.87	21.74	17.47	22.73	5.23	0.22
31672	High	TC1800689		chr18:68029621-68029658	chr18:68029621-68030561		-	E4-E6	E5	E2var_alt	A3SS	0.95	44.48	48.69	100	35.29	56.45	52.37	16.35	0.22
32037	High	TC1900296	ENSMUSG00000024771	chr19:33720878-33720938	chr19:33720011-33721427	'Lipk	+	E2-E4	E3	E2alt	CE	0.93	77.39	66.95	58.94	30.86	58.07	67.87	15.5	0.22
32778	Low	TC1900963	ENSMUSG00000059326	chr19:61147734-61147740	chr19:61147586-61147740	'Csf2ra	-	E3-E5	E4	E2var_alt		1.1	27.92	32.74	22.78	25.36	16.35	15.85	8.63	0.22
287	High	TC0100248	ENSMUSG00000027520	chr1:63531310-63531342	chr1:63521540-63531342	'Zdbf2	+	E4-E6	E5	E4var_alt		0.6	63.16	71.71	63.73	56.89	55.97	51.2	11.51	0.21
513	High	TC0100413	ENSMUSG00000026305	chr1:90998437-90998501	chr1:90991840-91000394	'Lrrfip1	+	E11-E14	E13	E7alt	CE	0.85	84.76	100	53.62	62.91	76.98	48.44	16.69	0.21
1362	Low	TC0101177	ENSMUSG00000062209	chr1:68532641-68532649	chr1:68501793-68532722	'Erbb4	-	E16-E18	E17	E15alt		0.96	61.22	37.27	42.53	37.73	39.13	26.53	12.55	0.21
1734	High	TC0101498	ENSMUSG00000066842	chr1:150582897-150582933	chr1:150582246-150583038	'Hmcn1	-	E62-E66	E63	E1alt	CE	1.51	74.88	76.33	58.44	65.58	63.88	56.1	8.03	0.21
1741	High	TC0101501	ENSMUSG00000026484	chr1:151420367-151420549	chr1:151416960-151433813	'Rnf2	-	E1-E3	E2	E1alt	CE	0.87	100	83.97	91.36	78.32	81.73	76.03	13.08	0.21
2943	High	TC0200829	ENSMUSG00000027281	chr2:136640205-136640320	chr2:136613110-136646396	'2210009G21Rik	+	E1-E6	E5	E1alt	CE	0.78	99.09	87.95	100	79.27	63.41	90.24	18.04	0.21
2991	High	TC0200871	ENSMUSG00000055177	chr2:148491856-148492011	chr2:148491856-148495464	'Cstl1	+	E2-E4	E3	E2var_alt	A5SS	0.92	75.51	72.18	71.41	60.56	65.78	64.34	9.47	0.21
3139	Low	TC0201005	ENSMUSG00000016921	chr2:162673973-162674316	chr2:162673973-162674316	'Sfrs6	+	E4-E6	E5	E3var_alt	IR	0.95	54.03	58.28	64.84	49.9	62.41	45.95	6.29	0.21
4426	High	TC0202148	ENSMUSG00000035399	chr2:163160303-163160360	chr2:163156546-163165358	'3230401D17Rik	-	E1-E5	E3	E2alt	CE	0.91	83.13	100	76.88	66.33	69.37	74.05	16.75	0.21
4572	Low	TC0202264	ENSMUSG00000027526	chr2:178902898-178902927	chr2:178902898-178903256		-	E6-E8	E7	E5var_alt	A3SS	0.8	91.9	100	53.81	73.57	5	27.14	46.67	0.21
4649	High	TC0300039		chr3:17519731-17519887	chr3:17515983-17520395		+	E1-E3	E2	E2alt	CE	1.07	35.48	42.83	40.13	24.28	30.14	36.9	9.04	0.21
4865	Low	TC0300251	ENSMUSG00000068952	chr3:83368083-83368109	chr3:83366278-83368468		+	E14-E16	E15	E5alt	CE	1.01	55.6	52.17	46.06	26.33	42.9	31.04	17.85	0.21
5489	High	TC0300795		chr3:30510089-30510680	chr3:30507597-30511665		-	E1-E3	E2	E2alt		0.99	59.98	61.29	60.43	48.07	49	52.96	10.56	0.21
5858	High	TC0301200	ENSMUSG00000033285	chr3:99954738-99954792	chr3:99954738-99955837	'Wdr3	-	E2-E4	E3	E2var	A3SS	0.86	38.7	54.16	60.34	39.54	48.4	41.7	7.85	0.21
6028	High	TC0301360	ENSMUSG00000028012	chr3:129654915-129655104	chr3:129652116-129661731	'Rrh	-	E1-E5	E2	E2alt	CE	0.91	55.03	65.9	55.2	55.37	44.98	43.24	10.85	0.21
6221	Low	TC0400085	ENSMUSG00000050170	chr4:32485603-32485605	chr4:32485601-32485605		+	E1-E3	E2	E1var_alt		1.01	62.34	67.97	66.13	55.38	56.97	56.38	9.23	0.21
6363	High	TC0400251	ENSMUSG00000057280	chr4:58368716-58368744	chr4:58345376-58374954	'Musk	+	E5-E7	E6	E5alt	CE	1.01	83.58	90.88	81.43	76.03	77.23	80.93	7.23	0.21
6617	High	TC0400475	ENSMUSG00000066071	chr4:114809907-114810012	chr4:114809475-114901741	'Cyp4a12a	+	E8-E22	E9	E1alt	CE	1.05	95.95	93.19	96.39	87.75	90.2	93.33	4.75	0.21
6757	High	TC0400597	ENSMUSG00000028837	chr4:126128770-126128891	chr4:126122493-126131676	'Psmb2	+	E1-E3	E2	E2alt	CE	1.09	80.22	87.14	85.09	79.2	79.79	78.07	5.13	0.21
7648	Low	TC0401429	ENSMUSG00000033295	chr4:117628516-117628532	chr4:117625449-117633928	'Ptprf	-	E7-E9	E8	E6alt	CE	0.77	53.1	70.18	46.9	53.68	32.08	32.75	17.22	0.21
7720	High	TC0401506	ENSMUSG00000043962	chr4:125606171-125606270	chr4:125606069-125606382	'Thrap3	-	E27-E29	E28	E1var_alt	CE	1.01	100	95.43	73.96	80.63	68.14	77.17	14.48	0.21
8320	High	TC0500152	ENSMUSG00000052139	chr5:30734548-30734619	chr5:30734494-30763483	'Bre	+	E4-E7	E5	E4alt		1.12	61.13	83.84	65.9	52.15	73.55	39.29	15.29	0.21
8754	Low	TC0500487	ENSMUSG00000029267	chr5:107258439-107258439	chr5:107258362-107258475	'Mtf2	+	E9-E11	E10	E4var_alt		0.85	52.95	36.37	32.89	41.14	31.64	31.07	6.12	0.21
8868	Low	TC0500579	ENSMUSG00000041638	chr5:114796910-114796911	chr5:114796387-114796911	'Gcn1l1	+	E3-E6	E5	E3var		0.98	100	75.61	94.24	81.89	88.42	65.39	11.38	0.21
10462	High	TC0600226	ENSMUSG00000071474	chr6:48517006-48517144	chr6:48514944-48528187		+	E1-E5	E4	E3alt	CE	0.94	70.12	74.3	81.17	69.39	65.58	65.68	8.31	0.21
11428	High	TC0601238	ENSMUSG00000034832	chr6:83423811-83423988	chr6:83411447-83428038	'Tet3	-	E4-E6	E5	E2alt	CE	0.88	52.51	54.18	42.18	38.7	35.29	49.72	8.38	0.21
11455	High	TC0601260	ENSMUSG00000051262	chr6:85892308-85893136	chr6:85885127-85895711	'Cml3	-	E2-E4	E3	E1alt		0.99	81.58	100	100	72.76	83.13	70	18.56	0.21
11780	High	TC0601530		chr6:129492182-129492315	chr6:129490981-129494211		-	E2-E4	E3	E3alt	CE	0.76	32.74	25.52	31.2	17.67	18.88	31.99	6.97	0.21
12069	High	TC0700114	ENSMUSG00000006024	chr7:13869958-13870036	chr7:13861179-13871455	'Napa	+	E1-E3	E2	E2alt	CE	1.18	77.32	81.21	78.79	69.43	80.01	70.41	5.82	0.21
13424	High	TC0701451	ENSMUSG00000008496	chr7:21905642-21905707	chr7:21905642-21910328	'Pou2f2	-	E4-E6	E5	E4var_alt	A3SS	0.86	65.27	58.01	69.07	54.48	51.68	62.87	7.77	0.21
13608	Low	TC0701564	ENSMUSG00000036578	chr7:27984489-27984497	chr7:27984392-27984497	'Fxyd7	-	E4-E6	E5	E4var_alt		1.1	50	50.34	39.97	38.85	48.22	30.84	7.47	0.21
13637	Low	TC0701594	ENSMUSG00000060402	chr7:31699835-31700141	chr7:31635680-31700141	'Chst8	-	E1-E4	E2	E2var_alt		0.97	64.45	70.93	63.92	60.64	59.09	55.68	7.96	0.21
13806	Low	TC0701729	ENSMUSG00000014418	chr7:42971630-42971879	chr7:42967250-42972108	'Hps5	-	E1-E4	E2	E2var	CE	1.02	75.36	87.13	85.84	72.27	77.73	67.84	10.16	0.21
14061	Low	TC0702021	ENSMUSG00000043366	chr7:98801850-98802643	chr7:98801850-98808026	'Olfr78	-	E1-E3	E2	E1var_alt		1.01	65.04	91.49	100	49.85	73.45	79.24	18	0.21
14101	High	TC0702119	ENSMUSG00000063286	chr7:102406045-102406110	chr7:102402653-102420041	'AC147246.3-1	-	E1-E3	E2	E1var_alt	CE	0.86	41.55	26.45	60.36	16.98	25.63	49.03	12.24	0.21
14774	Low	TC0800247	ENSMUSG00000038173	chr8:45844030-45844049	chr8:45843923-45846757	'Enpp6	+	E6-E8	E7	E5alt	CE	0.95	46.8	51.6	63.38	21.43	11.22	29.43	33.24	0.21
14906	High	TC0800374	ENSMUSG00000031807	chr8:70072090-70072196	chr8:70072016-70072768	'Pgls	+	E19-E21	E20	E4alt	CE	1.05	87.19	100	75.35	74.28	67.89	63.38	19	0.21
15856	Low	TC0801294	ENSMUSG00000063285	chr8:103302778-103302850	chr8:103302764-103303004		-	E20-E23	E22	E6var_alt		0.85	70.64	100	80.29	48.51	75.4	72.37	18.22	0.21
16753	Low	TC0900645	ENSMUSG00000035606	chr9:102230132-102230136	chr9:102229114-102230322	'Ky	+	E10-E12	E11	E9alt	CE	0.91	90.86	96.2	89.18	88.01	78.07	71.35	12.93	0.21
17670	Low	TC0901338	ENSMUSG00000066463	chr9:78387661-78387669	chr9:78387409-78387669	'AC138587.11	-	E2-E4	E3	E2var_alt		0.92	100	34.52	47.78	19.68	18.67	57.78	28.72	0.21
17709	Low	TC0901374	ENSMUSG00000033419	chr9:86917664-86917668	chr9:86914132-86920013	'Snap91	-	E13-E15	E14	E10alt	CE	0.85	60.93	55.08	61.55	52.61	45.7	57.57	7.23	0.21
18077	High	TC0X00098	ENSMUSG00000060090	chrX:18798191-18798348	chrX:18797979-18810031	'Rp2h	+	E2-E4	E3	E1alt	CE	0.65	78.7	88.6	100	75.95	74.2	64.98	17.39	0.21
18692	High	TC0X00752	ENSMUSG00000031169	chrX:6637468-6637538	chrX:6637468-6638715	'Porcn	-	E3-E5	E4	E2var	A3SS	1.13	21.95	15.62	12.07	11.42	12.47	14.1	3.88	0.21
19068	High	TC0X01195	ENSMUSG00000031229	chrX:101237934-101238002	chrX:101227353-101238829	'Atrx	-	E3-E5	E4	E2alt	CE	0.67	78.55	76.53	83.67	76.27	68.26	74.37	6.62	0.21
19317	Low	TC1000008	ENSMUSG00000019769	chr10:4920517-4920536	chr10:4910053-4921031	'Syne1	+	E7-E9	E8	E1alt	CE	0.85	55.69	59.52	100	28.7	50.36	73.06	21.03	0.21
20069	High	TC1000736	ENSMUSG00000000766	chr10:3513555-3514024	chr10:3438667-3516044	'Oprm1	-	E8-E15	E10	E5alt	CE	0.87	100	86.4	89.02	75.86	60.47	84.6	18.16	0.21
20072	High	TC1000736	ENSMUSG00000000766	chr10:3513555-3514024	chr10:3505976-3516044	'Oprm1	-	E8-E12	E10	E5alt	CE	0.87	100	86.4	89.02	75.86	60.47	84.6	18.16	0.21
20073	High	TC1000736	ENSMUSG00000000766	chr10:3513555-3514024	chr10:3508137-3516044	'Oprm1	-	E8-E11	E10	E5alt	CE	0.87	100	86.4	89.02	75.86	60.47	84.6	18.16	0.21
20865	Low	TC1100036	ENSMUSG00000036029	chr11:5733616-5733877	chr11:5733616-5734188		+	E12-E14	E13	E3alt	A5SS	0.96	100	88.01	91.23	71.39	76.76	85.62	15.15	0.21
21319	High	TC1100463	ENSMUSG00000060216	chr11:70517091-70517116	chr11:70514328-70517116	'Arrb2	+	E1-E3	E2	E1var_alt		0.69	39.72	51.52	45.34	25.66	24.07	45.97	13.63	0.21
22339	Low	TC1101315	ENSMUSG00000020390	chr11:51952132-51952151	chr11:51948241-51954575	'Ube2b	-	E3-E8	E6	E2var	CE	1.18	74.07	100	46.4	56.21	58.33	40.44	21.83	0.21
23319	Low	TC1200007	ENSMUSG00000020660	chr12:3876453-3876482	chr12:3875306-3876482	'Pomc	+	E2-E4	E3	E2var_alt		0.99	66.56	76.39	71.79	66.98	55.16	63.75	9.62	0.21
24298	High	TC1200931	ENSMUSG00000061533	chr12:88798221-88801123	chr12:88780207-88806644	'4930534B04Rik	-	E13-E15	E14	E10alt		0.69	13.03	17.69	15.7	5.38	8.38	11.32	7.11	0.21
25000	High	TC1300619	ENSMUSG00000057554	chr13:12420428-12420569	chr13:12417687-12422680	'Lgals8	-	E3-E6	E5	E2	CE	0.96	85.96	100	92.63	77.47	82.4	62.77	18.65	0.21
25042	High	TC1300721	ENSMUSG00000021336	chr13:23264672-23264711	chr13:23264672-23266258	'Slc17a4	-	E14-E16	E15	E10var	A3SS	0.89	97.58	100	91.24	86.51	83.89	86.38	10.68	0.21
27033	High	TC1500179		chr15:62319015-62319152	chr15:62316857-62323453		+	E12-E14	E13	E5alt	CE	0.88	97.7	100	88.2	89.44	72.02	74.85	16.53	0.21
27219	Low	TC1500331	ENSMUSG00000014372	chr15:82642416-82642451	chr15:82642267-82642451	'Cyp2d10	-	E8-E10	E9	E6var_alt		0.98	100	64.08	37.41	52.84	58.39	43.06	15.73	0.21
27272	High	TC1500387		chr15:90310203-90310351	chr15:90308733-90310351		+	E2-E4	E3	E3var_alt		0.95	70.77	100	93.72	70.58	90.71	73.87	9.78	0.21
27442	High	TC1500510	ENSMUSG00000036021	chr15:103229887-103229918	chr15:103229571-103230122		+	E3-E5	E4	E2alt	CE	0.78	25.22	24.96	16.57	17.29	15.62	14.77	6.36	0.21
28236	High	TC1600063	ENSMUSG00000022679	chr16:13488629-13488681	chr16:13487220-13491174	'Mpv17l	+	E3-E6	E5	E2alt	CE	1.1	23.68	18.1	20.95	14.12	13.72	16.17	6.24	0.21
29259	High	TC1700022	ENSMUSG00000071322	chr17:6865423-6865510	chr17:6865423-6865739	'Tcp10b	+	E3-E5	E4	E2var_alt	A5SS	0.91	69.93	69.04	73.44	67.45	55.56	57.7	10.57	0.21
30404	High	TC1700867	ENSMUSG00000024194	chr17:25124094-25124144	chr17:25123869-25124227	'Cuta	-	E1-E4	E2	E2var	CE	1.09	75.51	78.95	74.74	70.4	76.57	67.53	4.9	0.21
30483	High	TC1700927	ENSMUSG00000024050	chr17:30554900-30555288	chr17:30554356-30556322	'Wiz	-	E12-E14	E13	E5alt	CE	1	72.03	55.33	100	43.62	55.21	73.82	18.24	0.21
30709	Low	TC1701137	ENSMUSG00000032717	chr17:45957350-45957429	chr17:45957252-45957444	'Mdfi	-	E9-E12	E11	E2alt		1.07	73.45	78.79	69.92	69.92	69.08	67.38	5.26	0.21
30788	Low	TC1701209	ENSMUSG00000012582	chr17:55719770-55719771	chr17:55724896-55725859		-	E-E	E15	E3var_alt		1	40.64	100	31.37	30.92	25.35	17.6	32.71	0.21
31853	High	TC1900096	ENSMUSG00000047656	chr19:6817798-6817966	chr19:6816642-6818056	'Trpt1	+	E3-E5	E4	E3	CE	1.08	46.47	55.9	45.91	44.31	40.77	40.32	7.63	0.21
15	High	TC0100009	ENSMUSG00000025907	chr1:6224566-6224711	chr1:6207237-6228906	'Rb1cc1	+	E1-E4	E3	E1alt	CE	0.74	82.48	58.37	75.58	73.77	47.68	71.11	7.96	0.2
32	High	TC0100019	ENSMUSG00000025911	chr1:9694422-9694461	chr1:9692649-9695627	'Adhfe1	+	E2-E4	E3	E3alt	CE	0.98	62.31	68.85	68.44	60.13	59.57	56.51	7.8	0.2
137	High	TC0100111	ENSMUSG00000026117	chr1:37008319-37008502	chr1:37003324-37012183	'Zap70	+	E1-E3	E2	E1alt	CE	1	68.78	86.59	82.74	69.38	70.52	66.05	10.72	0.2
480	Low	TC0100393	ENSMUSG00000026289	chr1:87687081-87687084	chr1:87687081-87687329	'Atg16l1	+	E16-E18	E17	E12var		0.98	59.11	65.61	53.03	55.56	55.83	40.16	8.74	0.2
730	High	TC0100624	ENSMUSG00000018196	chr1:143666729-143666760	chr1:143665966-143667929	'Glrx2	+	E3-E6	E5	E1alt	CE	1.09	75.58	92.4	100	65.82	70.38	77.54	18.07	0.2
945	Low	TC0100814	ENSMUSG00000063659	chr1:177412113-177413380	chr1:177411347-177413380	'Zfp238	+	E3-E5	E4	E1var_alt		0.67	100	78.75	87	74.76	77.35	68.38	15.08	0.2
1881	High	TC0101628	ENSMUSG00000026656	chr1:170939802-170939941	chr1:170937710-170942178	'Fcgr2b	-	E6-E8	E7	E4alt	CE	0.77	100	68.35	78.99	73.15	62.43	76.28	11.83	0.2
1913	High	TC0101672	ENSMUSG00000070501	chr1:173496894-173497306	chr1:173493744-173498548	'BC094916	-	E4-E7	E5	E5alt	CE	0.87	68.74	76.53	58.19	61.55	60.03	63.32	6.19	0.2
2135	High	TC0200068	ENSMUSG00000023206	chr2:11666922-11666991	chr2:11663287-11669729	'Il15ra	+	E12-E14	E13	E3alt	CE	0.92	42.5	46.37	39.71	37.25	30.36	41.05	6.64	0.2
2167	High	TC0200088	ENSMUSG00000026739	chr2:18746178-18746244	chr2:18742991-18746952	'Bmi1	+	E2-E5	E4	E1alt	CE	0.79	100	67.74	87.01	72.45	61.09	76.21	15	0.2
2168	High	TC0200088	ENSMUSG00000026739	chr2:18746178-18746244	chr2:18745635-18746952	'Bmi1	+	E3-E5	E4	E1alt	CE	0.79	100	67.74	87.01	72.45	61.09	76.21	15	0.2
2189	High	TC0200114	ENSMUSG00000026781	chr2:23076384-23076595	chr2:23075598-23076762	'Acbd5	+	E1-E3	E2	E1alt	CE	0.84	75.37	78.52	75.79	67.92	70.59	71.74	6.47	0.2
2272	High	TC0200191	ENSMUSG00000035772	chr2:28476262-28476639	chr2:28476262-28476734	'Mrps2	+	E7-E9	E8	E3var_alt	A5SS	0.99	100	75.83	25.69	65.68	55.91	27.9	17.34	0.2
3333	High	TC0201168	ENSMUSG00000027575	chr2:181468448-181468515	chr2:181468243-181468515	'Arfgap1	+	E1-E3	E2	E1var_alt		1.03	59.29	59.13	58.75	55.78	56.82	51.32	4.42	0.2
3409	Low	TC0201220	ENSMUSG00000002107	chr2:6537513-6541944	chr2:6533096-6541944	'Cugbp2	-	E8-E10	E9	E2alt		0.57	82.24	89.85	100	74.86	84.89	66.64	15.23	0.2
3718	Low	TC0201452	ENSMUSG00000035236	chr2:39087356-39087388	chr2:39082468-39087388	'A930041I02Rik	-	E18-E20	E19	E16var_alt		0.88	65.01	100	99.7	57.72	81.71	73.48	17.27	0.2
5182	High	TC0300501	ENSMUSG00000040896	chr3:105485249-105485304	chr3:105483833-105486366	'Kcnd3	+	E6-E8	E7	E6alt	CE	0.92	71.28	94.42	76.8	69.81	77.28	52.9	14.17	0.2
5260	High	TC0300581	ENSMUSG00000053819	chr3:126608624-126608695	chr3:126605418-126609612	'Camk2d	+	E5-E8	E7	E6	CE	1.03	77.04	80.54	83.14	75.54	76.5	75.29	4.47	0.2
5471	High	TC0300782	ENSMUSG00000063887	chr3:25734506-25734564	chr3:25727122-25947569	'Nlgn1	-	E5-E7	E6	E2alt	CE	0.99	64.42	68.98	83.46	68.17	78.76	32.67	12.42	0.2
5503	High	TC0300812	ENSMUSG00000027679	chr3:33886203-33886290	chr3:33866881-33887541	'Dnajc19	-	E5-E8	E6	E6alt	CE	0.9	86.26	100	99.06	81.97	88.94	75.37	13.01	0.2
6090	High	TC0301430	ENSMUSG00000005034	chr3:146669076-146669252	chr3:146656328-146679706	'Prkacb	-	E2-E5	E3	E1alt	CE	0.96	26.38	52.89	69.74	24.17	31.36	48.4	15.03	0.2
8557	High	TC0500330	ENSMUSG00000036377	chr5:76741574-76741784	chr5:76692127-76753998	'C530008M17Rik	+	E2-E4	E3	E1alt	CE	0.54	49.02	37.13	21.72	24.95	18.83	22.89	13.73	0.2
9542	Low	TC0501165	ENSMUSG00000029202	chr5:65006589-65006599	chr5:65006108-65007199	'Pds5a	-	E13-E15	E14	E1var_alt	CE	0.81	100	23.18	38.62	23.5	34.3	19.56	28.15	0.2
10587	Low	TC0600391	ENSMUSG00000052337	chr6:71869812-71870127	chr6:71869812-71870661	'Immt	+	E6-E9	E7	E3alt	A5SS	0.97	42.51	45.4	48.97	39.54	47.4	39.49	3.48	0.2
11452	High	TC0601260	ENSMUSG00000051262	chr6:85837304-85837427	chr6:85808775-85837519	'Cml3	-	E7-E11	E8	E1var_alt	CE	0.99	93.81	94.57	77.68	77.53	79.39	78.1	10.35	0.2
11468	High	TC0601281	ENSMUSG00000049409	chr6:87665564-87665694	chr6:87664100-87665694	'Prokr1	-	E1-E3	E2	E1alt		0.97	60.81	84.91	84.6	68.8	59.23	69.17	11.04	0.2
11768	High	TC0601509	ENSMUSG00000001518	chr6:128439158-128439303	chr6:128437524-128439496	'Itfg2	-	E3-E6	E4	E3var	CE	0.95	79.38	83.04	84.85	75.77	77.7	72.45	7.11	0.2
11903	High	TC0601642	ENSMUSG00000030287	chr6:146499738-146499793	chr6:146496335-146501025	'Itpr2	-	E5-E9	E6	E5var_alt	CE	0.99	48.28	61.93	93.62	49.57	61.6	66.51	8.71	0.2
13223	High	TC0701190	ENSMUSG00000000154	chr7:139907001-139907160	chr7:139903586-139907670	'Slc22a18	+	E3-E6	E5	E3	CE	1.44	80.35	79.73	75.82	74.66	69.72	70.87	6.89	0.2
13418	High	TC0701449	ENSMUSG00000040907	chr7:21790646-21790684	chr7:21790646-21795242	'Atp1a3	-	E1-E3	E2	E1var_alt	A3SS	0.88	75.05	77.13	78.32	64.77	62.99	82.3	6.81	0.2
13733	High	TC0701674	ENSMUSG00000038406	chr7:41189934-41190063	chr7:41189322-41191808	'Scaf1	-	E1-E3	E2	E1alt	CE	1	54.78	65.28	46.11	61.46	42.38	35.59	8.92	0.2
13864	High	TC0701811	ENSMUSG00000030556	chr7:63478551-63478576	chr7:63475091-63484274	'Lrrc28	-	E3-E5	E4	E3alt	CE	1.04	11.42	15.11	10	4.17	8.8	5.6	5.98	0.2
14323	Low	TC0702357	ENSMUSG00000040205	chr7:127662980-127662993	chr7:127662664-127663348	'Cuzd1	-	E10-E12	E11	E8var_alt	CE	0.91	55.56	63.14	62.05	59.02	40.41	50.91	10.13	0.2
14384	Low	TC0702428	ENSMUSG00000025494	chr7:137509565-137509568	chr7:137509565-137509644	'Sigirr	-	E11-E13	E12	E7var		1.04	47.07	68.16	53.47	43.97	55.39	34.88	11.49	0.2
14805	High	TC0800309	ENSMUSG00000036469	chr8:64578238-64578385	chr8:64423662-64733148	'March1	+	E5-E8	E7	E3alt	CE	0.84	100	87.14	92.07	86.61	65.18	80.61	15.61	0.2
15527	Low	TC0800919	ENSMUSG00000063626	chr8:27476540-27476553	chr8:27475798-27483672	'Unc5d	-	E9-E11	E10	E9alt	CE	1.02	49.38	29.94	48.5	32.48	27.33	39.22	9.6	0.2
16672	Low	TC0900572	ENSMUSG00000038379	chr9:83936331-83936338	chr9:83934171-83937446	'Ttk	+	E2-E4	E3	E2alt	CE	0.77	30.02	34.07	13.08	18.6	10.88	19.22	9.49	0.2
17181	Low	TC0900900	ENSMUSG00000066915	chr9:18506928-18507010	chr9:18506801-18507125		-	E40-E42	E41	E13var_alt	CE	0.81	47.2	34.28	65.08	29.31	43.37	41.64	10.75	0.2
17219	High	TC0900932	ENSMUSG00000010205	chr9:20949948-20950064	chr9:20949877-20951849	'Raver1	-	E15-E18	E17	E5alt	CE	1.05	70.01	76.32	100	67.44	62.02	78.48	12.79	0.2
17620	High	TC0901296	ENSMUSG00000032217	chr9:70534891-70534952	chr9:70508619-70535409	'Rnf111	-	E1-E3	E2	E2alt	CE	0.98	71.48	76.53	66.87	68.62	67.99	59.34	6.31	0.2
18496	High	TC0X00589	ENSMUSG00000031274	chrX:136331160-136331292	chrX:136326318-136333345	'Col4a5	+	E50-E53	E52	E41var	CE	1.09	24.95	30.12	18.02	16.21	22.34	12.58	7.32	0.2
18943	Low	TC0X01048	ENSMUSG00000031388	chrX:69293526-69293537	chrX:69293526-69297812	'Ard1a	-	E12-E14	E13	E2var_alt	A3SS	0.76	30.22	41.42	48.9	22.62	29.89	40.43	9.2	0.2
19056	Low	TC0X01185	ENSMUSG00000031333	chrX:99664313-99669853	chrX:99650813-99669853	'Abcb7	-	E3-E5	E4	E2alt		0.67	75.04	75.66	72.43	71	65.81	60.65	8.56	0.2
19639	High	TC1000306	ENSMUSG00000046980	chr10:73429119-73429494	chr10:73322023-73554263	'AC159477.9	+	E7-E9	E8	E1alt	CE	0.92	46.84	63.36	39.4	39.01	52.68	30.58	9.11	0.2
19665	Low	TC1000328	ENSMUSG00000020229	chr10:75830814-75830820	chr10:75826438-75832170	'Slc5a4a	+	E10-E12	E11	E9alt	CE	0.96	66.85	62.75	69.9	61.27	58.06	56.34	7.95	0.2
20167	High	TC1000830	ENSMUSG00000039166	chr10:24922588-24923194	chr10:24922349-24972557	'Akap7	-	E9-E12	E11	E8alt		1.04	22.22	23.47	25.08	21.13	16.89	18.06	4.89	0.2
20600	Low	TC1001250	ENSMUSG00000053396	chr10:107319574-107319613	chr10:107319574-107319702		-	E40-E42	E41	E32var_alt	A3SS	0.99	64	64.72	75.82	61.76	61.6	54.02	9.05	0.2
20613	Low	TC1001251	ENSMUSG00000035864	chr10:108098316-108098324	chr10:108098316-108103865	'Syt1	-	E8-E10	E9	E3var_alt		0.95	44.03	66.87	31.86	11.89	22.54	12.6	31.91	0.2
21360	High	TC1100486	ENSMUSG00000040483	chr11:72388198-72388226	chr11:72385037-72390181	'Xaf1	+	E2-E7	E5	E4var_alt	CE	1.24	60.32	60.29	30.74	57.56	52.23	16.78	8.26	0.2
21618	Low	TC1100694	ENSMUSG00000018378	chr11:88257996-88258098	chr11:88257996-88258691	'Cuedc1	+	E9-E11	E10	E7var_alt	A5SS	0.85	100	85.63	55.52	66.82	65.69	65.7	14.31	0.2
22005	Low	TC1101017	ENSMUSG00000033857	chr11:118595491-118595493	chr11:118594951-118595493	'D230014K01Rik	+	E13-E15	E14	E10var_alt		0.99	25.2	29.5	33.28	18.89	16	29.62	7.83	0.2
22614	High	TC1101592	ENSMUSG00000020745	chr11:74772101-74772184	chr11:74771859-74780885	'Pafah1b1	-	E3-E5	E4	E3alt	CE	1	92.84	94.38	90.53	88.59	88.66	81.35	6.38	0.2
23505	High	TC1200152	ENSMUSG00000020598	chr12:42546139-42546173	chr12:42544774-42558101	'Nrcam	+	E29-E34	E31	E22alt	CE	0.86	46.42	54.83	63.34	39.47	49.89	52.85	7.46	0.2
24854	High	TC1300452	ENSMUSG00000035762	chr13:81353884-81353943	chr13:81353884-81356443	'Tmem161b	+	E10-E12	E11	E8var_alt	A5SS	0.83	40.4	100	86.45	46.74	98.77	35.75	15.2	0.2
24929	Low	TC1300550	ENSMUSG00000021699	chr13:107053286-107053372	chr13:107053286-107053372	'Pde4d	+	E15-E17	E16	E5var_alt	IR	0.94	100	70.65	70.15	68.14	84.12	55.32	11.07	0.2
25281	High	TC1300953	ENSMUSG00000033114	chr13:61941705-61941771	chr13:61936290-61943883	'Slc35d2	-	E3-E5	E4	E4alt	CE	0.82	50.33	69.56	72.62	51.4	54.8	62.97	7.78	0.2
25453	Low	TC1301100	ENSMUSG00000021676	chr13:92758923-92758978	chr13:92758923-92777097	'Iqgap2	-	E16-E19	E18	E14var_alt	A3SS	0.71	42.81	46.14	24.28	20.03	27.01	40.35	8.61	0.2
25993	High	TC1400369	ENSMUSG00000022214	chr14:50428357-50428491	chr14:50428257-50428491	'Wdr23	+	E3-E6	E5	E1var_alt		1.01	78.98	92.8	89.15	72.81	73.96	74.76	13.14	0.2
26052	Low	TC1400430	ENSMUSG00000035169	chr14:57540407-57540450	chr14:57539684-57540450		+	E7-E9	E8	E4var_alt		1.06	92.98	90.05	81.57	77.07	76.59	79.49	10.48	0.2
26489	Low	TC1400903	ENSMUSG00000060373	chr14:47409406-47409406	chr14:47409406-47411083	'Hnrnpc	-	E11-E13	E12	E4var_alt		1.11	74.9	100	91.07	87.5	79.38	65.55	11.18	0.2
26567	High	TC1400993	ENSMUSG00000040123	chr14:51678261-51678315	chr14:51672583-51678459	'Zmym5	-	E3-E6	E4	E1alt	CE	0.88	56.45	43.77	20.98	38.93	34.22	18.34	9.9	0.2
26861	Low	TC1500036	ENSMUSG00000005269	chr15:10443078-10443105	chr15:10443078-10449837	'Agxt2	+	E8-E11	E9	E7alt	A5SS	0.98	76.63	76.76	76.67	75.01	73.44	69.09	4.17	0.2
27162	High	TC1500291	ENSMUSG00000009585	chr15:79979156-79979321	chr15:79976702-79979543	'Apobec3	+	E1-E3	E2	E1alt	CE	0.84	25.04	48.29	15.8	21.8	19.31	19.31	9.57	0.2
27264	High	TC1500378	ENSMUSG00000022613	chr15:89418690-89418718	chr15:89418529-89418718	'Miox	+	E4-E6	E5	E5var_alt		0.99	47.17	56.31	58.27	44.46	46.1	40.26	10.31	0.2
27787	High	TC1500792	ENSMUSG00000053929	chr15:76740697-76741417	chr15:76731732-76741771	'Cyhr1	-	E4-E8	E5	E2alt		1.08	100	72.7	43.63	62.71	61.66	44.7	15.75	0.2
28237	High	TC1600063	ENSMUSG00000022679	chr16:13488629-13488681	chr16:13487532-13491174	'Mpv17l	+	E4-E6	E5	E2alt	CE	1.1	51.33	55.27	81.03	51.7	46.09	42.69	15.72	0.2
29026	High	TC1600782	ENSMUSG00000022641	chr16:50036470-50036597	chr16:50028292-50042291	'Bbx	-	E11-E14	E13	E3alt	CE	0.86	85.29	100	85.19	91.03	62.47	84.25	10.91	0.2
29513	Low	TC1700211	ENSMUSG00000024193	chr17:25121289-25121299	chr17:25121168-25121299	'Phf1	+	E14-E16	E15	E11var		1.08	41.95	42.97	54.98	41.3	28.52	43.19	8.96	0.2
29652	High	TC1700290	ENSMUSG00000041881	chr17:31899532-31899580	chr17:31898611-31903606	'Ndufa7	+	E2-E6	E3	E2var_alt	CE	1.2	69.19	77.4	74.7	64.69	73.8	63.22	6.53	0.2
29873	High	TC1700468	ENSMUSG00000023979	chr17:45456159-45456218	chr17:45454462-45459818	'Guca1b	+	E19-E22	E21	E8var_alt	CE	0.92	60.36	60.11	60.19	51.81	55.84	56.82	5.4	0.2
30138	High	TC1700670	ENSMUSG00000023795	chr17:3077015-3077101	chr17:3076784-3077294	'D030013I16Rik	-	E22-E25	E23	E5var_alt	CE	1.21	57.44	50.57	53.07	50.74	43.7	48.75	5.97	0.2
30393	Low	TC1700857	ENSMUSG00000024177	chr17:24277201-24277377	chr17:24277201-24277377	'Nme4	-	E3-E5	E4	E2var_alt	IR	1.09	100	73.86	71.63	54.04	76.58	70.82	14.68	0.2
30727	High	TC1701153	ENSMUSG00000023923	chr17:49084144-49084245	chr17:49022671-49111851	'Tbc1d5	-	E9-E16	E10	E9alt	CE	0.82	97.42	97.23	79.02	100	78.7	52.64	14.11	0.2
30869	Low	TC1701279	ENSMUSG00000024081	chr17:77222378-77222378	chr17:77222276-77222684	'Cebpz	-	E12-E14	E13	E12alt		0.84	53.9	34.1	35.55	37.97	33.9	31.96	6.58	0.2
30887	Low	TC1701292	ENSMUSG00000033966	chr17:78842427-78842428	chr17:78839531-78843405	'Cdkl4	-	E8-E10	E9	E5alt		1.14	19.59	25.5	34.74	12.92	17.51	7.98	13.8	0.2
31731	Low	TC1800776	ENSMUSG00000056153	chr18:89209973-89210032	chr18:89193899-89210193	'Socs6	-	E2-E5	E4	E2var_alt	CE	0.84	86.72	89.53	90.7	73.08	83.49	87.64	7.58	0.2
31795	Low	TC1900051		chr19:5309815-5309818	chr19:5301890-5309818		+	E1-E3	E2	E1var_alt		0.99	93.3	91.67	89.41	85.33	91.08	84.34	4.54	0.2
32701	High	TC1900903	ENSMUSG00000025041	chr19:46851344-46851462	chr19:46824833-46862769	'Nt5c2	-	E3-E6	E4	E1var	CE	1.1	59.13	63.92	61	53.29	60.6	52.6	5.85	0.2
694	High	TC0100583	ENSMUSG00000026457	chr1:134305566-134305774	chr1:134305371-134312706	'Adipor1	+	E1-E3	E2	E1alt	CE	1.14	56.59	62.26	65.8	56.91	57.77	55.9	4.69	0.19
1268	High	TC0101097	ENSMUSG00000026098	chr1:53530255-53530408	chr1:53523946-53530408	'Pms1	-	E1-E3	E2	E1alt		0.8	85.34	81.21	72.15	69.79	75.45	70.71	7.58	0.19
1666	High	TC0101439	ENSMUSG00000026431	chr1:134838782-134838822	chr1:134792294-134845277		-	E1-E3	E2	E1alt	CE	0.74	93.1	65.4	100	84.35	45.62	55	24.51	0.19
2124	Low	TC0200065	ENSMUSG00000026778	chr2:11175234-11175236	chr2:11175234-11184411	'Prkcq	+	E4-E6	E5	E4var_alt		0.94	63.71	56.72	48.48	44.05	31.05	46.22	15.86	0.19
3137	Low	TC0201005	ENSMUSG00000016921	chr2:162673033-162673491	chr2:162673033-162673705	'Sfrs6	+	E2-E4	E3	E2var_alt	A5SS	0.95	87.97	80.05	100	74.2	84.69	84.32	8.27	0.19
4382	High	TC0202113	ENSMUSG00000038171	chr2:155844208-155844255	chr2:155820323-155852644	'Rbm12	-	E2-E8	E4	E3	CE	1	37.46	42.04	55.06	38.59	32.95	44.17	6.28	0.19
4688	High	TC0300081	ENSMUSG00000027660	chr3:30925509-30925646	chr3:30925509-30928822	'Skil	+	E7-E9	E8	E5var_alt	A5SS	0.8	54.77	63.19	63.02	51.88	49.13	58.09	7.29	0.19
4752	High	TC0300133	ENSMUSG00000025766	chr3:41603120-41603222	chr3:41600711-41605613	'D3Ertd751e	+	E5-E7	E6	E4alt	CE	0.87	57.52	100	89.68	66.66	64.79	62.52	17.74	0.19
5234	Low	TC0300543	ENSMUSG00000027966	chr3:113893483-113893497	chr3:113888501-113893711	'Col11a1	+	E34-E36	E35	E32alt	CE	0.9	83.09	100	95.56	78.65	48.39	88.1	21.17	0.19
5245	High	TC0300562	ENSMUSG00000028128	chr3:121501170-121501328	chr3:121500491-121502894	'F3	+	E4-E6	E5	E5alt	CE	1.63	65.52	66.78	66.28	65	59.91	49.87	7.93	0.19
5449	High	TC0300745	ENSMUSG00000039795	chr3:10355390-10355596	chr3:10355390-10356695	'Zfand1	-	E2-E4	E3	E2var_alt	A3SS	1.04	55.39	50.53	52.26	42.93	45.98	46.15	7.71	0.19
5730	Low	TC0301066	ENSMUSG00000027944	chr3:90128233-90128396	chr3:90128233-90128396	'Hax1	-	E6-E8	E7	E1var_alt	IR	0.92	41.04	47.01	32.71	37.12	39.51	30.26	4.62	0.19
6862	Low	TC0400682	ENSMUSG00000012123	chr4:133452215-133452270	chr4:133452215-133452629	'Aim1l	+	E6-E9	E7	E3alt	A5SS	1.09	79.86	79.33	76.71	63.08	75.52	76.33	6.99	0.19
6954	High	TC0400725	ENSMUSG00000041351	chr4:137106119-137106171	chr4:137105517-137106171	'Rap1gap	+	E25-E27	E26	E20var		1.19	53.13	52.24	62.06	41.15	46.07	51.17	9.68	0.19
8224	Low	TC0500090	ENSMUSG00000038181	chr5:23634298-23634888	chr5:23634298-23634964	'2010209O12Rik	+	E11-E13	E12	E6alt		1.24	100	74.63	57.68	61.77	68.63	60.09	13.94	0.19
8466	High	TC0500271	ENSMUSG00000029174	chr5:63638589-63638707	chr5:63635944-63639843	'Tbc1d1	+	E16-E19	E18	E12alt	CE	0.86	51.78	64.81	46.26	46.2	53.83	44.59	6.07	0.19
9422	Low	TC0501039	ENSMUSG00000043059	chr5:30234395-30234503	chr5:30234255-30234503	'Zfp513	-	E1-E3	E2	E1alt		1.01	63.95	73.49	54.58	68.08	67.61	39.03	5.77	0.19
9502	High	TC0501112	ENSMUSG00000029086	chr5:43321343-43321410	chr5:43315680-43321835	'Prom1	-	E34-E36	E35	E25alt	CE	1.22	80.18	63.41	53.85	52.89	65.47	55.55	7.84	0.19
9709	High	TC0501332	ENSMUSG00000029328	chr5:99250417-99250520	chr5:99249766-99250885	'Hnrpdl	-	E9-E11	E10	E8var_alt	CE	0.9	33.72	37.94	32.24	31.06	28.15	28.35	5.45	0.19
9731	Low	TC0501342	ENSMUSG00000035266	chr5:100006922-100006934	chr5:100003878-100006934	'Hel308	-	E6-E8	E7	E5alt		0.87	59.07	53.66	40.16	39.16	23.66	49.6	13.49	0.19
9742	High	TC0501350	ENSMUSG00000046709	chr5:102175567-102175637	chr5:102164790-102177983	'Mapk10	-	E11-E13	E12	E7alt	CE	0.93	80.42	82.14	89.44	79.59	72.46	76.71	7.74	0.19
9954	High	TC0501547	ENSMUSG00000049550	chr5:122884801-122884832	chr5:122881123-122886338	'Clip1	-	E9-E11	E10	E8alt	CE	1	98.98	100	98.97	87.63	88	78.13	14.73	0.19
10177	Low	TC0501731	ENSMUSG00000061292	chr5:144893685-144893772	chr5:144892975-144900931	'Cyp3a59	+	E1-E4	E2	E1var_alt	CE	1.06	54.97	55.09	46.11	49.09	41.37	28.74	12.32	0.19
10179	High	TC0501734	ENSMUSG00000029634	chr5:145109028-145109187	chr5:145108774-145109229	'Rnf6	-	E2-E4	E3	E1alt		0.94	60.3	58.14	60	54.64	55.54	48.17	6.7	0.19
10388	High	TC0600154	ENSMUSG00000068587	chr6:40614465-40614560	chr6:40614133-40641200	'Mgam	+	E25-E50	E26	E1alt	CE	1.04	100	84.19	69.42	64.14	66.83	68.98	17.89	0.19
11089	High	TC0600798	ENSMUSG00000030231	chr6:140624516-140624703	chr6:140623645-140626136	'Plekha5	+	E27-E29	E28	E10alt	CE	0.84	100	96.72	95.82	82.47	91.09	76.66	14.1	0.19
11184	High	TC0600902	ENSMUSG00000029695	chr6:23037605-23037671	chr6:23035090-23037921	'Aass	-	E12-E14	E13	E13	CE	1.15	94.8	100	33.67	73.64	41.91	62.3	16.88	0.19
11846	High	TC0601606	ENSMUSG00000030222	chr6:137194145-137194396	chr6:137189767-137195102	'Rerg	-	E1-E3	E2	E1alt	CE	0.86	45	61.52	39.86	51.02	28.79	30.32	12.08	0.19
12139	Low	TC0700209	ENSMUSG00000015721	chr7:20209681-20209701	chr7:20209681-20212034	'Nlrp5	+	E9-E11	E10	E9var_alt	A5SS	1.47	95.28	87.18	96.4	91.25	87.42	80.81	6.46	0.19
12316	High	TC0700367	ENSMUSG00000046826	chr7:27922097-27922410	chr7:27914056-27928760	'Tmem162	+	E1-E4	E3	E1alt	CE	0.95	100	97.26	72.68	83.55	61.91	73.14	17.11	0.19
12317	High	TC0700367	ENSMUSG00000046826	chr7:27922097-27922410	chr7:27917561-27928760	'Tmem162	+	E2-E4	E3	E1alt	CE	0.95	100	97.26	72.68	83.55	61.91	73.14	17.11	0.19
12639	Low	TC0700643	ENSMUSG00000039099	chr7:75635012-75635046	chr7:75631832-75636899	'Wdr93	+	E11-E13	E12	E9alt	CE	0.95	87.6	100	64.1	85.79	46.8	66.42	17.56	0.19
13462	High	TC0701477	ENSMUSG00000053291	chr7:24087293-24087663	chr7:24084588-24091496	'Rab4b	-	E14-E19	E15	E3var_alt	CE	1.06	66.19	79.49	71.97	65.06	74.25	62.88	5.15	0.19
13782	High	TC0701706	ENSMUSG00000057342	chr7:41890872-41891481	chr7:41890003-41893267	'Sphk2	-	E2-E4	E3	E2alt		1.04	32.53	36.6	31.29	29.26	27.88	30.03	4.42	0.19
14677	Low	TC0800165	ENSMUSG00000013878	chr8:24895359-24895468	chr8:24892192-24895469	'Rnf170	+	E8-E10	E9	E5var_alt		0.93	84.69	95.18	79.17	51.25	100	54.44	17.78	0.19
14704	Low	TC0800201	ENSMUSG00000038785	chr8:34565089-34565096	chr8:34564748-34567566		+	E3-E5	E4	E4alt	CE	0.94	29.16	28.49	29.51	13.84	25.9	16.28	10.38	0.19
14812	Low	TC0800320	ENSMUSG00000031864	chr8:67277009-67277269	chr8:67277009-67278948	'Ints10	+	E18-E20	E19	E15alt	A5SS	0.98	69.21	58.98	100	47.01	64.55	67.64	16.33	0.19
14824	High	TC0800327	ENSMUSG00000031862	chr8:68254372-68254441	chr8:68254088-68254441	'Atp13a1	+	E16-E18	E17	E10var_alt		1.03	71.78	75.43	69.32	65.21	69.58	66.78	4.99	0.19
15087	High	TC0800494	ENSMUSG00000056608	chr8:89548005-89548251	chr8:89526432-89548952	'Chd9	+	E5-E8	E7	E1alt	CE	0.69	90.82	100	91.72	75.97	93.37	73.78	13.14	0.19
15307	Low	TC0800707	ENSMUSG00000015016	chr8:121417936-121417973	chr8:121417936-121420422	'Acsf3	+	E1-E3	E2	E1alt	A5SS	1.04	71.36	75.15	63.21	66.06	60.12	60.68	7.62	0.19
15374	Low	TC0800759	ENSMUSG00000025812	chr8:126008641-126010303	chr8:126007002-126013617	'Pard3	+	E18-E20	E19	E15alt		0.91	70.92	80.43	82.18	67.34	76.77	73.76	5.22	0.19
15604	High	TC0801039	ENSMUSG00000004319	chr8:59367385-59367559	chr8:59333067-59374428	'Clcn3	-	E1-E4	E2	E1alt	CE	0.68	56.98	71.86	61	56.72	53.77	55.45	7.97	0.19
16754	High	TC0900647	ENSMUSG00000035048	chr9:102317221-102317561	chr9:102317221-102320637	'Anapc13	+	E1-E3	E2	E1var_alt	A5SS	1.07	11.55	9.73	10.92	7.2	7.99	7.92	3.03	0.19
16830	High	TC0900711	ENSMUSG00000006673	chr9:108231341-108231400	chr9:108229815-108246212	'Qrich1	+	E3-E7	E6	E2var_alt	CE	0.98	100	98.68	99.81	91.35	97.65	86.88	7.54	0.19
17176	High	TC0900900	ENSMUSG00000066915	chr9:18505830-18505954	chr9:18505421-18506525		-	E44-E49	E46	E14alt	CE	0.81	100	78.05	85.99	75.18	74.72	69.74	14.79	0.19
17791	High	TC0901454	ENSMUSG00000032570	chr9:105211908-105211974	chr9:105187640-105212385	'Atp2c1	-	E4-E7	E6	E2alt	CE	0.84	58.82	57.77	100	52.46	62.23	67.28	11.54	0.19
18112	High	TC0X00129		chrX:26483062-26483307	chrX:26482519-26483980		+	E4-E7	E6	E3var_alt	CE	1.06	60.38	80.66	72.32	64.9	66.55	59.73	7.39	0.19
18198	High	TC0X00227	ENSMUSG00000052697	chrX:49191171-49191247	chrX:49190840-49191405		+	E29-E32	E31	E2alt	CE	0.9	89.38	100	78.7	73.89	76.81	77.98	13.14	0.19
18249	High	TC0X00308	ENSMUSG00000067768	chrX:68601131-68601234	chrX:68601131-68601423	'Xlr4b	+	E2-E4	E3	E1var_alt	A5SS	1	100	81.48	48.87	50.42	55.59	67.27	19.02	0.19
18938	High	TC0X01048	ENSMUSG00000031388	chrX:69287247-69287283	chrX:69287119-69287284	'Ard1a	-	E22-E24	E23	E7alt		0.76	95.88	95.3	99.59	72.05	64.89	100	17.94	0.19
19257	Low	TC0Y00027	ENSMUSG00000052831	chrY:1935711-1935711	chrY:1935429-1935711	'Rbmy1a1	+	E26-E28	E27	E8var_alt		0.9	67.25	57.13	60.33	36.16	57.64	56.98	11.31	0.19
19428	Low	TC1000116	ENSMUSG00000019889	chr10:28344774-28344784	chr10:28342821-28347173	'Ptprk	+	E20-E23	E21	E16alt	CE	1.16	93.74	100	54.42	40.6	66.7	74.81	22.02	0.19
19781	Low	TC1000434	ENSMUSG00000004933	chr10:81051172-81051174	chr10:81050537-81051174	'Matk	+	E4-E6	E5	E3var_alt		0.98	52.31	60.73	51.95	43.9	49.69	46.08	8.44	0.19
20669	High	TC1001300		chr10:119244664-119244855	chr10:119243933-119245272		-	E2-E4	E3	E3var_alt	CE	1.06	63.47	65.96	63.93	55.75	54.23	59.53	7.95	0.19
21046	High	TC1100206	ENSMUSG00000020346	chr11:49208308-49208431	chr11:49202375-49217328	'Mgat1	+	E2-E7	E5	E2	CE	1.1	91.69	94.99	90.49	85.12	93.9	87.36	3.6	0.19
21223	High	TC1100364	ENSMUSG00000001039	chr11:61589187-61589297	chr11:61587971-61590630	'B9d1	+	E2-E4	E3	E3	CE	1.08	76.06	80.09	82.52	73.58	73.72	73.41	5.99	0.19
21304	High	TC1100453	ENSMUSG00000020886	chr11:70108498-70108562	chr11:70100524-70111973	'Dlg4	+	E2-E7	E4	E2var_alt	CE	1.05	78.27	84.85	80.02	77.45	79.82	73.08	4.26	0.19
21399	High	TC1100528	ENSMUSG00000010554	chr11:74869130-74869269	chr11:74865832-74873777	'Mett10d	+	E3-E5	E4	E4alt	CE	0.96	66.89	72.69	73.23	64.3	66.46	66.91	5.05	0.19
21672	High	TC1100749	ENSMUSG00000020875	chr11:96380859-96381097	chr11:96380859-96383663	'Hoxb9	+	E1-E3	E2	E1var_alt	A5SS	1.14	74.42	82.94	78.03	74.09	78.8	64.13	6.12	0.19
21768	High	TC1100849	ENSMUSG00000001313	chr11:101577386-101577478	chr11:101574973-101577972	'Rnd2	+	E2-E4	E3	E2	CE	1.13	48.76	52.63	44.27	44.99	47.2	35.07	6.13	0.19
22035	Low	TC1101055	ENSMUSG00000025145	chr11:120827766-120828085	chr11:120827766-120828085	'Lrrc45	+	E15-E17	E16	E12var_alt	IR	1.06	59.91	70.64	62.62	50.96	57.21	65.59	6.47	0.19
22596	High	TC1101556	ENSMUSG00000040543	chr11:72174103-72174149	chr11:72156610-72193831	'Pitpnm3	-	E4-E6	E5	E5alt	CE	0.95	65.12	71	64.19	58.85	54.12	68.24	6.37	0.19
22763	High	TC1101741	ENSMUSG00000003949	chr11:90498636-90498687	chr11:90497161-90499289	'Hlf	-	E1-E3	E2	E1alt	CE	1.03	97.56	92.72	96.58	91.04	81.97	82.8	10.35	0.19
23000	High	TC1101970	ENSMUSG00000018412	chr11:104451901-104452088	chr11:104451553-104452532	'1700081L11Rik	-	E13-E15	E14	E6alt	CE	0.97	80.03	82.32	79.67	75.77	76.21	79.04	3.67	0.19
24325	High	TC1200961	ENSMUSG00000021180	chr12:98114879-98114993	chr12:98111457-98149623	'Rps6ka5	-	E4-E6	E5	E5alt	CE	0.79	81	100	57.09	57.09	75.52	46.68	19.6	0.19
24560	High	TC1300141	ENSMUSG00000036006	chr13:24071579-24071699	chr13:24067533-24071893	'Fam65b	+	E19-E24	E23	E13alt	CE	0.76	89.2	84.7	100	66.49	71.6	81.87	17.97	0.19
26344	High	TC1400742	ENSMUSG00000021870	chr14:23850672-23850721	chr14:23850228-23850809	'Slmap	-	E12-E14	E13	E12	CE	0.85	71.09	74.69	76.04	65.26	68.11	70.6	5.95	0.19
26440	High	TC1400822	ENSMUSG00000071509	chr14:39039492-39039584	chr14:39038696-39040245		-	E4-E6	E5	E4alt	CE	0.93	63.36	75.28	100	50.59	56.3	76.81	18.31	0.19
27214	High	TC1500325	ENSMUSG00000022456	chr15:82375649-82375701	chr15:82375227-82377641	'Sept3	+	E17-E26	E24	E10var	CE	2	100	95.52	57.98	60.59	66.79	77.57	16.18	0.19
27227	High	TC1500337	ENSMUSG00000041708	chr15:83871277-83871401	chr15:83862429-83874275	'Mpped1	+	E2-E5	E4	E1alt	CE	0.94	84.51	77.69	72.89	73.07	57.01	61.68	14.45	0.19
27593	High	TC1500647	ENSMUSG00000022340	chr15:44728254-44728294	chr15:44722685-44728294	'5730410E15Rik	-	E12-E14	E13	E3alt		1.06	49.84	67.14	61.88	48.54	47.65	51.13	10.51	0.19
27686	Low	TC1500731	ENSMUSG00000071741	chr15:72025902-72025909	chr15:72025762-72027021		-	E23-E25	E24	E1alt	CE	1	11.47	11.73	14.15	5.76	7.81	8	5.26	0.19
27998	High	TC1500968	ENSMUSG00000033303	chr15:95150832-95150922	chr15:95150758-95150922	'1700129L04Rik	-	E3-E5	E4	E2alt		0.94	58.6	65.79	63.5	53.91	50.47	52.61	10.3	0.19
28314	High	TC1600120	ENSMUSG00000062901	chr16:19652014-19652075	chr16:19647693-19656684	'Klhl24	+	E1-E3	E2	E2	CE	1.1	80.17	85.66	73.39	73.92	80.52	65.85	6.31	0.19
28367	Low	TC1600154	ENSMUSG00000022875	chr16:22737993-22738216	chr16:22737673-22738216	'Kng1	+	E10-E13	E12	E10var_alt		1.31	69.51	100	51.14	42.77	57.54	56.11	21.41	0.19
29132	High	TC1600928	ENSMUSG00000002489	chr16:90024512-90024626	chr16:90006035-90116448	'Tiam1	-	E2-E7	E3	E1alt	CE	0.88	91.95	92.44	83.67	82.84	81.94	81.57	7.23	0.19
29385	Low	TC1700125	ENSMUSG00000053682	chr17:21212637-21212666	chr17:21212637-21212714		+	E7-E9	E8	E2var		0.88	82.61	100	75.55	79.81	47.88	44.33	28.71	0.19
30139	High	TC1700670	ENSMUSG00000023795	chr17:3077015-3077101	chr17:3076822-3077298	'D030013I16Rik	-	E21-E24	E23	E5var_alt	CE	1.21	92.46	100	70.82	71.69	71.57	63.04	18.99	0.19
30535	Low	TC1700972	ENSMUSG00000015467	chr17:32701137-32701314	chr17:32700696-32701327	'Egfl8	-	E1-E4	E3	E1var_alt		0.97	54.6	58.63	58.13	48.55	50.63	53.94	6.08	0.19
30574	Low	TC1701006	ENSMUSG00000003534	chr17:33783091-33783150	chr17:33783091-33783281	'Ddr1	-	E24-E27	E26	E17var_alt	A3SS	1.23	75.21	75.23	71.52	65.45	69.93	69.34	5.75	0.19
30694	High	TC1701118	ENSMUSG00000003546	chr17:44774224-44774538	chr17:44773886-44774707	'Klc4	-	E1-E3	E2	E1var_alt	CE	0.98	67.97	80	71.54	62.11	63.5	67.44	8.82	0.19
31333	High	TC1800337	ENSMUSG00000053477	chr18:69892600-69892646	chr18:69858036-69911811	'Tcf4	+	E8-E10	E9	E1alt	CE	0.72	100	85.18	88.64	80.19	66.3	83.77	14.52	0.19
31384	High	TC1800388	ENSMUSG00000024571	chr18:80493290-80493404	chr18:80493245-80493497	'AC131065.16	+	E1-E4	E3	E1var_alt		1.07	41.52	44.6	25.7	34.46	34.13	25.78	5.82	0.19
31942	High	TC1900163	ENSMUSG00000055933	chr19:11379476-11379653	chr19:11377295-11381037	'Gm97	+	E1-E3	E2	E2	CE	1.01	30.83	25.44	26.92	21.28	22.63	18.75	6.85	0.19
32646	Low	TC1900856	ENSMUSG00000025188	chr19:42660560-42660583	chr19:42660090-42660583	'Hps1	-	E10-E12	E11	E7alt		1.03	62.06	64.72	64.77	60.09	57.45	56.59	5.8	0.19
359	High	TC0100307	ENSMUSG00000033276	chr1:74863504-74863608	chr1:74856393-74865166	'Stk36	+	E13-E18	E17	E14	CE	1.04	69.08	69.86	66.05	63.03	64.22	59.67	6.02	0.18
672	Low	TC0100566	ENSMUSG00000026447	chr1:132986337-132986421	chr1:132985906-132986421	'Pik3c2b	+	E31-E33	E32	E8var_alt		0.89	79.29	79.06	77.31	68.28	69.52	70.27	9.2	0.18
1041	High	TC0100884	ENSMUSG00000062510	chr1:190630124-190630445	chr1:190624739-190633995	'Nsl1	+	E4-E6	E5	E5alt	CE	0.9	43.04	34.58	40.29	36.73	33.17	27.98	6.67	0.18
1086	High	TC0100928	ENSMUSG00000025916	chr1:10121546-10121676	chr1:10111661-10128321	'Lrrc67	-	E6-E9	E7	E7alt	CE	1	52.38	79.93	62.59	56.56	58.68	51.38	9.42	0.18
1483	High	TC0101268	ENSMUSG00000026234	chr1:86259672-86259725	chr1:86258900-86259882	'Ncl	-	E2-E4	E3	E2alt	CE	0.88	100	95.44	85.3	82.34	64.03	89.87	14.83	0.18
1933	High	TC0101682	ENSMUSG00000026527	chr1:175043103-175043155	chr1:175032973-175044467	'Rgs7	-	E18-E21	E19	E16alt	CE	0.95	78	54.89	34.97	55.17	32.46	40.87	13.12	0.18
2114	High	TC0200022	ENSMUSG00000039046	chr2:6270007-6270137	chr2:6253733-6308328	'Usp6nl	+	E2-E4	E3	E3alt	CE	0.94	28.56	43.51	29.08	27.98	27.22	27.96	5.99	0.18
2567	High	TC0200427	ENSMUSG00000059005	chr2:75503040-75503105	chr2:75503040-75505182	'Hnrnpa3	+	E1-E3	E2	E1var_alt	A5SS	0.79	38.7	31.29	37.7	27.71	25.62	35.91	6.15	0.18
2717	Low	TC0200626	ENSMUSG00000016386	chr2:106546389-106546463	chr2:106544602-106550071	'Mpped2	+	E1-E4	E3	E1alt	CE	0.87	68.24	62.9	60.58	58.38	58.91	56.3	6.05	0.18
2791	High	TC0200709	ENSMUSG00000062646	chr2:120236252-120236603	chr2:120236097-120236714	'Ganc	+	E42-E44	E43	E11alt	CE	1.03	70.18	67.73	54.94	54.89	57.12	60.1	6.91	0.18
3022	High	TC0200914	ENSMUSG00000027469	chr2:152593009-152593145	chr2:152589155-152595778	'Tpx2	+	E2-E4	E3	E1alt	CE	0.79	74.71	82.73	59.01	66.4	63.97	59.78	8.77	0.18
3369	High	TC0201183	ENSMUSG00000027584	chr2:182218867-182219004	chr2:182216843-182219288	'Oprl1	+	E2-E6	E5	E2alt	CE	0.98	47.97	43.43	45.5	43.87	45.85	25.52	7.22	0.18
3394	High	TC0201209	ENSMUSG00000039128	chr2:5722185-5722306	chr2:5721249-5724704	'Cdc123	-	E10-E12	E11	E7alt	CE	1.05	58.52	53.62	100	49.55	53.68	61.85	15.69	0.18
4509	High	TC0202208	ENSMUSG00000027546	chr2:168427525-168427562	chr2:168427525-168430155	'Atp9a	-	E33-E35	E34	E27var_alt	A3SS	1.69	74.19	71.59	58.51	62.57	61.09	56.34	8.09	0.18
4767	High	TC0300163	ENSMUSG00000027750	chr3:54514418-54514494	chr3:54513783-54518548	'Postn	+	E20-E24	E21	E19alt	CE	0.94	80.98	82.69	83.92	80.73	73.87	79.56	4.48	0.18
5214	Low	TC0300530	ENSMUSG00000068744	chr3:108202226-108202396	chr3:108202184-108202396	'Psrc1	+	E1-E4	E3	E1var_alt		0.94	100	88.02	54.7	65.36	84.15	62.9	10.1	0.18
5215	Low	TC0300530	ENSMUSG00000068744	chr3:108202226-108202396	chr3:108202215-108202524	'Psrc1	+	E2-E5	E3	E1var_alt		0.94	100	88.02	54.7	65.36	84.15	62.9	10.1	0.18
5662	High	TC0301019	ENSMUSG00000004896	chr3:88041517-88041556	chr3:88041517-88041725	'BC023814	-	E2-E4	E3	E2var	A3SS	0.98	66.35	69.75	79.03	63.64	69.15	62.72	6.54	0.18
5847	Low	TC0301186	ENSMUSG00000038170	chr3:97664612-97664646	chr3:97664612-97664776	'Pde4dip	-	E9-E12	E11	E4var_alt	A3SS	0.94	51.02	48.88	47.84	51.28	43.19	39.67	4.53	0.18
6203	High	TC0400064	ENSMUSG00000028252	chr4:21751141-21751233	chr4:21750432-21751794	'Ccnc	+	E15-E17	E16	E11alt	CE	0.87	52.5	45.21	34.2	34.81	39.2	40	5.96	0.18
6410	High	TC0400284	ENSMUSG00000045917	chr4:62993640-62993686	chr4:62992654-62994608	'6330416G13Rik	+	E2-E6	E3	E1alt	CE	0.94	33.89	41.88	32.75	33.61	32.19	28.74	4.66	0.18
6670	Low	TC0400519	ENSMUSG00000006392	chr4:117787443-117787495	chr4:117787443-117787495	'Med8	+	E3-E5	E4	E2var_alt		0.84	100	84.14	68.93	69.53	65.41	82.26	11.96	0.18
7054	Low	TC0400802	ENSMUSG00000066020	chr4:145456288-145456322	chr4:145456021-145456370		+	E3-E5	E4	E2alt		0.96	29.6	51.46	100	10.31	80.93	24.37	21.81	0.18
7388	High	TC0401166	ENSMUSG00000038578	chr4:59365516-59365553	chr4:59357195-59366257	'RP23-286H14.2	-	E26-E29	E27	E11alt	CE	0.91	100	88.8	79.75	66.98	49.08	88.05	21.48	0.18
7410	High	TC0401181	ENSMUSG00000028393	chr4:61950311-61950443	chr4:61947957-61953491	'Alad	-	E3-E5	E4	E1alt	CE	0.9	100	98.92	69.43	89.32	66.75	73.99	12.76	0.18
7494	High	TC0401263	ENSMUSG00000044303	chr4:88685713-88685918	chr4:88680712-88698060	'Cdkn2a	-	E1-E3	E2	E1alt	CE	1.35	43.85	55.49	39.81	34.49	43.22	39.34	7.37	0.18
7574	High	TC0401368	ENSMUSG00000028546	chr4:109586180-109586217	chr4:109583099-109587865	'Elavl4	-	E8-E11	E9	E6var	CE	0.76	85.64	93.54	100	84.14	77.51	61.27	18.75	0.18
7685	Low	TC0401464	ENSMUSG00000028631	chr4:120155896-120156219	chr4:120155870-120156530	'Kcnq4	-	E4-E6	E5	E4var_alt		1.06	57.16	59.19	58.32	45.91	54.43	49.69	8.21	0.18
7810	High	TC0401561	ENSMUSG00000028906	chr4:131151435-131151883	chr4:131150287-131172062	'Epb4.1	-	E20-E24	E23	E14alt	CE	0.84	100	92.17	83.95	88.17	79.6	69.17	13.06	0.18
8562	High	TC0500331	ENSMUSG00000063820	chr5:76935599-76935642	chr5:76697352-76938015	'Arl9	+	E1-E3	E2	E2alt	CE	0.98	84.99	69.95	88.38	57.59	70.2	81.31	11.41	0.18
9081	Low	TC0500759	ENSMUSG00000029716	chr5:136501225-136501254	chr5:136501225-136501310	'Trfr2	+	E19-E21	E20	E13var		0.91	81.72	100	51.24	60.72	56.21	20.77	31.75	0.18
9519	High	TC0501122	ENSMUSG00000015882	chr5:45178492-45178696	chr5:45117504-45179492	'Lcorl	-	E1-E3	E2	E1alt	CE	0.66	37.84	19.44	18.15	19.09	16.25	19.04	7.02	0.18
9758	High	TC0501365	ENSMUSG00000029298	chr5:104291072-104291316	chr5:104290267-104330246	'BC057170	-	E31-E46	E45	E1alt	CE	0.94	58.02	69.76	70.31	40.48	59.63	70.47	9.17	0.18
10156	High	TC0501710	ENSMUSG00000029607	chr5:142923702-142923959	chr5:142922563-142926062	'4921520G13Rik	-	E1-E4	E2	E1alt	CE	0.9	67.79	67.79	78.12	63.92	59.44	71.58	6.25	0.18
10214	Low	TC0501778	ENSMUSG00000033970	chr5:150579420-150580252	chr5:150579420-150580252	'Rfc3	-	E7-E9	E8	E6var_alt	IR	0.93	100	69.84	89	82.2	63.29	63.11	16.75	0.18
10449	High	TC0600219	ENSMUSG00000045466	chr6:47916970-47917091	chr6:47916970-47922030	'AI894139	+	E14-E16	E15	E7alt	A5SS	0.91	100	99.18	69.58	87.13	68.28	72.88	13.49	0.18
11315	Low	TC0601046	ENSMUSG00000029817	chr6:49204983-49204985	chr6:49204983-49205526	'Tra2a	-	E13-E15	E14	E6var_alt		0.93	79.99	94.53	100	78.47	95.24	72.26	9.52	0.18
11608	High	TC0601389	ENSMUSG00000030302	chr6:113964678-113964709	chr6:113957328-113966391	'Atp2b2	-	E11-E15	E12	E8alt	CE	0.96	16.15	18.19	19.01	10.75	11.48	13.63	5.83	0.18
12760	Low	TC0700761	ENSMUSG00000030729	chr7:96318941-96319247	chr7:96318941-96323400	'Pgm2l1	+	E16-E19	E17	E14var_alt	A5SS	0.64	100	75.76	67.37	58.33	66	70.17	16.21	0.18
12813	High	TC0700784	ENSMUSG00000030990	chr7:98269175-98269249	chr7:98268901-98272370	'Frag1	+	E2-E6	E3	E2var_alt	CE	1.22	52.68	64.91	75.23	44.44	52.46	62.52	11.13	0.18
13262	High	TC0701220	ENSMUSG00000019254	chr7:4041655-4041730	chr7:4041565-4042172	'Ppp1r12c	-	E19-E25	E24	E4alt	CE	1.01	83.54	100	66.86	79.31	70.3	64.6	12.06	0.18
13278	Low	TC0701230	ENSMUSG00000046456	chr7:4297675-4297723	chr7:4297675-4298072	'Tmem224	-	E3-E6	E5	E2var_alt	A3SS	0.95	43.47	45.87	52.92	41.09	40.16	39.2	7.27	0.18
13302	High	TC0701282		chr7:8446147-8446284	chr7:8445662-8446445		-	E2-E5	E3	E3alt	CE	1.8	94.25	97.23	94.74	89.84	91.51	88.64	5.41	0.18
13955	Low	TC0701913	ENSMUSG00000038377	chr7:82163333-82163455	chr7:82165774-82166143		-	E3-E	E27	E4var		1.05	100	55.96	61.06	9.79	63.83	34.89	36.17	0.18
13964	High	TC0701931	ENSMUSG00000039391	chr7:85815124-85815221	chr7:85815046-85818020	'Ccdc81	-	E14-E16	E15	E14var_alt	CE	0.97	43.73	53.63	45.29	37.85	40.14	39.66	8.33	0.18
14271	Low	TC0702302	ENSMUSG00000045114	chr7:123115371-123115405	chr7:123115292-123115442	'AC122863.4-1	-	E6-E9	E8	E2var_alt		0.99	100	81.55	63.6	64.28	75.89	61.57	14.47	0.18
14610	Low	TC0800073	ENSMUSG00000038416	chr8:13732988-13733218	chr8:13732526-13733218	'Cdc16	+	E2-E4	E3	E1var_alt		1.04	100	77.25	73.64	65.43	82.41	66.73	12.1	0.18
14736	High	TC0800234	ENSMUSG00000031626	chr8:44519345-44519436	chr8:44514060-44523277	'Sorbs2	+	E10-E14	E12	E3var_alt	CE	2.97	29.08	100	32.38	37.02	36.36	53.07	11.67	0.18
15505	High	TC0800899	ENSMUSG00000065954	chr8:23954991-23955105	chr8:23931619-23956021	'Tacc1	-	E4-E12	E5	E2var_alt	CE	0.87	100	74.72	63.75	79.71	67.14	56.95	11.56	0.18
15954	High	TC0801360	ENSMUSG00000033633	chr8:109681200-109681224	chr8:109681106-109681677	'Clec18a	-	E3-E6	E4	E2var_alt	CE	0.97	59.5	59.18	65.69	54.79	53.73	56.93	6.31	0.18
16224	High	TC0900129	ENSMUSG00000035919	chr9:22391271-22391381	chr9:22382923-22392793	'Bbs9	+	E7-E9	E8	E4alt	CE	0.95	13.59	20.11	26.63	12.34	12.06	15.75	6.73	0.18
16700	High	TC0900591	ENSMUSG00000066442	chr9:88856154-88857257	chr9:88845453-88869824	'Mthfs	+	E5-E7	E6	E3alt		0.91	6.35	11.53	11.52	3.71	5.95	3.52	5.41	0.18
16874	High	TC0900730	ENSMUSG00000025648	chr9:108709123-108709170	chr9:108702376-108709170	'Pfkfb4	+	E3-E6	E5	E1var_alt		0.87	44.4	55.53	70.11	41.46	42.58	53.22	10.93	0.18
16884	High	TC0900731	ENSMUSG00000025647	chr9:108765175-108765270	chr9:108761717-108766241	'Shisa5	+	E8-E11	E10	E1alt	CE	1.06	93.66	100	55.37	65.09	66.82	67.64	16.5	0.18
17007	High	TC0900808	ENSMUSG00000032517	chr9:119869047-119869270	chr9:119863906-119875926	'Mobp	+	E3-E8	E5	E4alt	CE	1.06	90.03	100	84.1	82.52	76.82	70.19	14.87	0.18
17840	High	TC0901494	ENSMUSG00000032580	chr9:107487513-107487572	chr9:107486148-107488568	'Rbm5	-	E9-E11	E10	E6alt	CE	0.98	88.09	100	95.63	70.26	93.32	69.38	16.92	0.18
17961	High	TC0901566	ENSMUSG00000032443	chr9:117680732-117680890	chr9:117646518-117695813	'Zcwpw2	-	E1-E3	E2	E2alt	CE	1.07	36.97	50.68	46.89	35.87	40.68	35.9	7.36	0.18
18253	Low	TC0X00311	ENSMUSG00000031374	chrX:68810785-68813636	chrX:68809049-68814186	'Zfp92	+	E6-E9	E8	E6alt		0.99	54.49	54.15	48.71	39.84	47.4	48.34	7.26	0.18
18420	High	TC0X00507	ENSMUSG00000071702	chrX:118307941-118307980	chrX:118302612-118327652		+	E2-E4	E3	E2alt	CE	0.85	100	76.61	85.6	79.01	70.08	62.74	16.8	0.18
18431	Low	TC0X00525	ENSMUSG00000031256	chrX:128789121-128791628	chrX:128789121-128791628	'Cstf2	+	E8-E10	E9	E8var_alt	IR	0.81	73.18	64.27	100	57.8	74.64	59.08	15.31	0.18
19055	High	TC0X01184	ENSMUSG00000046449	chrX:99426986-99427040	chrX:99416366-99527992	'C77370	-	E1-E3	E2	E1var_alt	CE	0.49	62.49	50.16	46.2	47.65	35.96	48.49	8.92	0.18
19182	Low	TC0X01354	ENSMUSG00000067214	chrX:147870202-147870203	chrX:147870202-147871653		-	E1-E3	E2	E1var_alt		1.18	62.57	59.92	68.06	58.05	47.1	59.23	8.72	0.18
19445	High	TC1000138	ENSMUSG00000039462	chr10:34170782-34171251	chr10:34170688-34171251	'Col10a1	+	E1-E3	E2	E2var_alt		0.94	26.65	40.91	21.95	20.14	20.61	15.32	11.15	0.18
19464	High	TC1000158	ENSMUSG00000038481	chr10:40181502-40181576	chr10:40136898-40221480	'Cdc2l6	+	E3-E5	E4	E3alt	CE	0.87	100	67.44	73.43	83.45	70.62	54.72	10.69	0.18
19705	High	TC1000384	ENSMUSG00000006498	chr10:79636357-79636513	chr10:79634739-79636521	'Ptbp1	+	E1-E3	E2	E1var_alt		0.94	19.36	20.36	10.84	14.24	11.24	9.38	5.23	0.18
19836	High	TC1000483	ENSMUSG00000044937	chr10:86266775-86266858	chr10:86265556-86270976	'BC030307	+	E2-E4	E3	E1alt	CE	1.06	100	95.63	77.4	70.79	77.24	80.23	14.93	0.18
20977	Low	TC1100120	ENSMUSG00000040850	chr11:30772467-30772471	chr11:30772150-30772922	'Psme4	+	E22-E24	E23	E1alt	CE	0.92	9.29	7.74	6.71	1.71	3.22	5.13	4.56	0.18
21342	High	TC1100477	ENSMUSG00000020817	chr11:70928014-70928083	chr11:70926583-70956320	'Rabep1	+	E2-E4	E3	E1alt	CE	0.79	40.17	36.44	37.34	34.78	24.32	32.7	7.38	0.18
21344	High	TC1100477	ENSMUSG00000020817	chr11:70975144-70975262	chr11:70968746-70982046	'Rabep1	+	E6-E8	E7	E5	CE	0.79	95.62	95.39	97.03	92.51	91.64	92.64	3.75	0.18
21847	High	TC1100918	ENSMUSG00000040528	chr11:106866745-106866855	chr11:106864093-106870224	'Gm885	+	E4-E14	E11	E3alt	CE	0.56	8.39	14.84	26.55	5.19	7.54	22.68	4.79	0.18
22645	Low	TC1101609	ENSMUSG00000017631	chr11:76590647-76590993	chr11:76590647-76652605	'Abr	-	E2-E4	E3	E1alt	A3SS	0.84	100	73.58	84.01	82.12	55.75	73.77	15.31	0.18
22967	Low	TC1101960	ENSMUSG00000034255	chr11:103442975-103442979	chr11:103442975-103443052	'Arhgap27	-	E19-E21	E20	E13var_alt		1.02	72.78	81.82	64.15	72.44	62.14	52.75	10.47	0.18
23056	High	TC1101997	ENSMUSG00000040481	chr11:107204044-107204231	chr11:107191742-107204757	'Bptf	-	E7-E10	E8	E1alt	CE	0.91	85	83.3	76.31	77.8	76.11	74.82	5.29	0.18
23984	High	TC1200544	ENSMUSG00000012211	chr12:110600051-110600189	chr12:110599947-110600189	'Tex22	+	E2-E4	E3	E2var_alt		1.02	75.91	76.05	100	68.48	66.26	69.61	15.87	0.18
24417	Low	TC1201038	ENSMUSG00000021285	chr12:109363799-109363799	chr12:109363727-109365902	'Ppp1r13b	-	E9-E12	E11	E7alt		0.81	27.64	27.32	19.44	21.46	18.54	16.07	6.11	0.18
25159	High	TC1300849	ENSMUSG00000037960	chr13:48699632-48699743	chr13:48692024-48699814	'1110007C09Rik	-	E1-E4	E2	E2alt		0.95	65.12	60.84	49.83	57.91	48.92	48.8	6.72	0.18
25364	High	TC1300993	ENSMUSG00000048280	chr13:65266065-65266162	chr13:65041131-65266662	'3830402I07Rik	-	E1-E34	E2	E1var_alt	CE	0.86	97.04	100	81.22	68.81	93.71	81.22	11.51	0.18
25394	Low	TC1301025		chr13:71389170-71389382	chr13:71386731-71406786		-	E4-E6	E5	E1alt	CE	0.83	69.63	100	87.88	64.5	72.27	71.37	16.45	0.18
25722	High	TC1400088	ENSMUSG00000038925	chr14:21975478-21975514	chr14:21974584-22058049	'E330034G19Rik	+	E9-E13	E10	E4alt	CE	0.92	77.78	100	74.9	73.43	60.65	55.65	20.98	0.18
26079	High	TC1400456	ENSMUSG00000022032	chr14:60603607-60605407	chr14:60602644-60620049	'Scara5	+	E8-E10	E9	E7alt		1.02	14.31	23.98	9.28	9.74	7.68	11.81	6.11	0.18
26180	High	TC1400565	ENSMUSG00000033060	chr14:96256531-96256613	chr14:96223547-96256895	'Lmo7	+	E3-E8	E6	E1alt	CE	0.62	47.98	49.22	25.11	35.5	29.05	30.55	9.07	0.18
26430	Low	TC1400806	ENSMUSG00000071520	chr14:35335550-35335555	chr14:35335537-35335555		-	E3-E5	E4	E1var_alt		0.88	23.09	30.67	31.75	23.35	23.88	17.46	6.93	0.18
26982	High	TC1500140		chr15:46390267-46390353	chr15:46378125-46391529		+	E1-E4	E3	E3alt	CE	0.93	75.93	54.8	56.28	66.91	37.76	41.35	13.66	0.18
27856	High	TC1500850	ENSMUSG00000022421	chr15:79917645-79917710	chr15:79913111-79917834	'Nptxr	-	E3-E7	E4	E3var	CE	1.21	88.04	82.97	85.11	80.34	80.98	81.52	4.42	0.18
28150	High	TC1600008	ENSMUSG00000005982	chr16:3567366-3567532	chr16:3556372-3568816	'Nat15	+	E1-E5	E4	E2var_alt	CE	1.1	29.99	23.25	25.03	23.23	20.21	23.08	3.92	0.18
28581	High	TC1600306	ENSMUSG00000022652	chr16:48372212-48372365	chr16:48353123-48372796	'Morc1	+	E21-E24	E23	E20alt	CE	0.84	94.3	76.82	100	62.59	78.03	78.09	17.47	0.18
28582	High	TC1600306	ENSMUSG00000022652	chr16:48372212-48372365	chr16:48355242-48372796	'Morc1	+	E22-E24	E23	E20alt	CE	0.84	94.3	76.82	100	62.59	78.03	78.09	17.47	0.18
28600	High	TC1600330	ENSMUSG00000052917	chr16:55975418-55975820	chr16:55973247-55988261	'Senp7	+	E7-E9	E8	E5alt	CE	0.85	21.11	23.61	21.01	14.64	16.33	14.8	6.65	0.18
29044	High	TC1600797	ENSMUSG00000022604	chr16:55769600-55769770	chr16:55769600-55769889	'Cep97	-	E4-E7	E6	E3alt	A3SS	0.99	48.29	47.39	50.16	23.74	53.7	30.2	12.73	0.18
29160	High	TC1600951	ENSMUSG00000022951	chr16:92452515-92452676	chr16:92450055-92519925	'Rcan1	-	E1-E3	E2	E2alt	CE	1.31	47.8	24.02	22.11	22.03	25.66	28.94	5.77	0.18
29500	High	TC1700203	ENSMUSG00000034413	chr17:24617426-24617479	chr17:24616880-24618763	'EG240055	+	E1-E6	E2	E1alt	CE	1.03	71.71	100	54.61	64.69	59.97	52.69	16.33	0.18
29614	Low	TC1700266	ENSMUSG00000024041	chr17:29870259-29870263	chr17:29869441-29870482	'Cryaa	+	E3-E5	E4	E2alt	CE	0.99	37.26	58.53	72.2	31.66	47.34	43.11	15.29	0.18
29966	Low	TC1700538	ENSMUSG00000064024	chr17:55225153-55225163	chr17:55223931-55225787		+	E3-E5	E4	E3alt	CE	1.02	100	38.25	75.96	50.27	52.46	39.16	24.1	0.18
31039	High	TC1800088	ENSMUSG00000024302	chr18:24037987-24038034	chr18:24036306-24043262	'Dtna	+	E33-E36	E34	E21alt	CE	1.13	37.75	32.13	31.28	30.7	31.7	22.68	5.36	0.18
31577	High	TC1800557		chr18:38617041-38617154	chr18:38615953-38625915		-	E2-E4	E3	E2alt	CE	1.02	70.61	75.51	74.08	64.55	64.67	62.17	9.6	0.18
31893	High	TC1900126	ENSMUSG00000071646	chr19:8622669-8622881	chr19:8622545-8623627	'Mta2	+	E2-E4	E3	E1alt	CE	1.01	86.97	63.14	100	59.1	58.01	86.97	15.34	0.18
32150	High	TC1900402	ENSMUSG00000055491	chr19:45953871-45953993	chr19:45953378-45958037	'Pprc1	+	E1-E4	E3	E1alt	CE	0.97	46.77	47.01	35.36	42	34.25	38.05	4.95	0.18
32548	High	TC1900769	ENSMUSG00000064202	chr19:28663660-28663992	chr19:28663512-28667432	'4430402I18Rik	-	E1-E3	E2	E1alt	CE	1.14	85.45	83.54	84.55	76.19	67.29	77.27	10.93	0.18
32589	High	TC1900811		chr19:36326527-36326583	chr19:36326031-36346369		-	E6-E8	E7	E2alt	CE	0.89	68.21	67.34	73.21	65.62	59.89	59.29	7.99	0.18
33	High	TC0100024	ENSMUSG00000025915	chr1:10018299-10018378	chr1:10015063-10019895	'Sgk3	+	E13-E15	E14	E5alt	CE	0.47	15.11	15.65	17.57	8.02	6.51	12.11	7.23	0.17
796	High	TC0100684	ENSMUSG00000026708	chr1:161042239-161042380	chr1:161040851-161045278	'Cenpl	+	E4-E6	E5	E3alt	CE	0.82	62.18	60.33	69.16	59.08	54.27	55.63	7.57	0.17
885	Low	TC0100748	ENSMUSG00000005681	chr1:171195378-171195380	chr1:171195215-171195392	'Apoa2	+	E1-E4	E2	E2var_alt		0.97	87.69	72.52	86.83	77.04	56.72	71.04	14.08	0.17
940	High	TC0100813	ENSMUSG00000026504	chr1:176829900-176830013	chr1:176820186-176834495	'Sdccag8	+	E9-E15	E13	E8alt	CE	0.88	29.12	31.62	30.7	22.94	20.21	31.1	5.73	0.17
1322	High	TC0101140	ENSMUSG00000026021	chr1:59895676-59895747	chr1:59870768-59906616	'Sumo1	-	E2-E7	E4	E3	CE	1.07	81.16	89.78	88.9	78.32	86.33	80.82	4.79	0.17
1699	Low	TC0101462	ENSMUSG00000026395	chr1:137970526-137970561	chr1:137973841-137975281	'Ptprc	-	E21-E	E22	E17		0.45	97.12	100	63.84	92.8	86.8	31.02	16.78	0.17
2979	High	TC0200856	ENSMUSG00000001768	chr2:145527003-145527036	chr2:145453436-145527179	'Rin2	+	E3-E9	E8	E1alt	CE	0.86	80.73	68.04	100	55.65	65.2	89.43	12.83	0.17
3689	Low	TC0201421	ENSMUSG00000026880	chr2:35328795-35328840	chr2:35328789-35328840	'Stom	-	E5-E7	E6	E4var		1.32	86.8	86.99	81.82	81.52	86.15	73.95	4.67	0.17
3771	High	TC0201491	ENSMUSG00000026988	chr2:59785761-59785824	chr2:59783511-59789159	'Wdsub1	-	E17-E19	E18	E10var_alt	CE	0.91	29.47	27.2	29.96	19.78	28.37	13.33	8.38	0.17
3998	Low	TC0201762	ENSMUSG00000040434	chr2:92220577-92220609	chr2:92220548-92220609	'Gyltl1b	-	E10-E12	E11	E4var		0.96	31.73	42.6	35.64	27.03	25.94	33.88	7.71	0.17
4086	High	TC0201853	ENSMUSG00000041219	chr2:113683080-113683125	chr2:113682569-113683125	'Arhgap11a	-	E13-E17	E14	E11var_alt		0.81	77.19	88.77	100	74.82	67.78	59.03	21.44	0.17
4114	High	TC0201880	ENSMUSG00000027317	chr2:118968607-118968670	chr2:118959697-118970391	'Ppp1r14d	-	E1-E3	E2	E1alt	CE	0.83	95.73	91.8	92.59	89.8	73.48	93.21	7.88	0.17
4223	High	TC0201952	ENSMUSG00000027375	chr2:127381075-127381241	chr2:127379568-127396894	'Mal	-	E1-E3	E2	E2alt	CE	0.92	63.53	67.81	59.33	59.24	53.68	56.81	6.98	0.17
4249	High	TC0201977	ENSMUSG00000037703	chr2:130376627-130376689	chr2:130376318-130376689	'Prosapip1	-	E10-E12	E11	E6var		0.97	72.33	72.4	71.41	65.34	68.11	68.09	4.86	0.17
4679	High	TC0300072	ENSMUSG00000039221	chr3:28622380-28622446	chr3:28622302-28622446	'Rpl22l1	+	E3-E5	E4	E2var_alt		0.78	40.29	51.14	28.49	40.63	19.94	31.53	9.27	0.17
4785	High	TC0300169	ENSMUSG00000036580	chr3:55241543-55241816	chr3:55241543-55246309	'Spg20	+	E1-E3	E2	E1var_alt	A5SS	1.06	26.42	34.88	36.51	29.16	28.08	27.74	4.28	0.17
4825	High	TC0300198	ENSMUSG00000027820	chr3:63441982-63442094	chr3:63441722-63445897	'Mme	+	E3-E5	E4	E2alt	CE	1.02	100	95.65	82.13	65.57	70.98	89.06	17.39	0.17
5203	High	TC0300508	ENSMUSG00000027900	chr3:106389900-106389981	chr3:106384473-106391261	'Tmem77	+	E7-E10	E9	E5alt	CE	0.88	80.53	85.73	82.09	79.17	78.43	76.85	4.63	0.17
5235	High	TC0300544	ENSMUSG00000027965	chr3:114855547-114855766	chr3:114679110-114864662	'Olfm3	+	E1-E3	E2	E1alt	CE	0.95	82.73	79.6	83.15	76.71	66.62	76.8	8.45	0.17
6077	High	TC0301414	ENSMUSG00000037062	chr3:144584518-144584591	chr3:144578199-144584959	'Sh3glb1	-	E11-E14	E12	E10	CE	1.02	64.5	74.24	69.8	60.64	63.7	65.18	6.34	0.17
6254	Low	TC0400126	ENSMUSG00000036073	chr4:41894650-41894652	chr4:41894436-41894652	'Galt	+	E3-E5	E4	E3var_alt		1.25	56.05	50.32	50.29	47.22	42.93	44.39	7.38	0.17
6857	Low	TC0400674	ENSMUSG00000028854	chr4:132798359-132798380	chr4:132797977-132798380	'Slc9a1	+	E7-E10	E9	E7var		0.98	54.66	49.06	47.29	49.9	45.53	38.88	5.57	0.17
7133	High	TC0400870	ENSMUSG00000039577	chr4:151526726-151526841	chr4:151526153-151527317	'Nphp4	+	E21-E23	E22	E11alt	CE	1.03	90.21	65.34	100	68.25	62.39	75.2	16.57	0.17
7758	High	TC0401532	ENSMUSG00000028789	chr4:128404432-128404604	chr4:128395420-128406010	'Adc	-	E8-E11	E10	E2alt	CE	1.18	72.9	81.34	68.48	64.58	70.24	69.6	6.1	0.17
8211	High	TC0500086	ENSMUSG00000028973	chr5:23444122-23444470	chr5:23443672-23446308	'Abcb8	+	E12-E14	E13	E8alt	CE	0.98	44.26	41.8	46.43	36.31	43.5	33.65	6.35	0.17
8235	High	TC0500111		chr5:27701885-27702164	chr5:27598425-27775553		+	E1-E3	E2	E2alt	CE	1.04	41.49	44.49	51.71	41	34.09	34.01	9.53	0.17
8321	High	TC0500152	ENSMUSG00000052139	chr5:30762985-30763071	chr5:30734494-30763483	'Bre	+	E4-E7	E6	E4alt	CE	1.12	69.44	81.09	67	61.28	72.34	36.9	15.67	0.17
8453	High	TC0500254	ENSMUSG00000039191	chr5:52974141-52974269	chr5:52929211-53000690	'Rbpj	+	E2-E9	E8	E1alt	CE	0.8	73.71	74.27	100	78.36	60.13	69.33	13.38	0.17
8456	High	TC0500254	ENSMUSG00000039191	chr5:52974141-52974269	chr5:52965288-53000690	'Rbpj	+	E6-E9	E8	E1alt	CE	0.8	73.71	74.27	100	78.36	60.13	69.33	13.38	0.17
8619	High	TC0500367	ENSMUSG00000029291	chr5:88538896-88538948	chr5:88505936-88555400	'Rufy3	+	E1-E5	E4	E3alt	CE	0.82	47.84	40.11	26.05	30.17	33.35	32.73	5.91	0.17
8716	High	TC0500462		chr5:103740223-103740326	chr5:103731898-103741522		+	E4-E6	E5	E5alt	CE	0.79	77.52	81.21	73.23	72.44	71.52	72.41	5.2	0.17
9804	Low	TC0501398	ENSMUSG00000033509	chr5:108251785-108251821	chr5:108251768-108251821		-	E9-E11	E10	E1alt		1.03	80.46	100	56.11	62.7	49.91	56.23	22.57	0.17
9963	Low	TC0501549	ENSMUSG00000029422	chr5:122988624-122988700	chr5:122986707-122989482	'Rsrc2	-	E5-E11	E7	E3alt	CE	0.78	91.49	100	75.89	79.58	61.53	78.34	15.97	0.17
9964	Low	TC0501549	ENSMUSG00000029422	chr5:122988624-122988700	chr5:122986729-122989482	'Rsrc2	-	E5-E10	E7	E3alt	CE	0.78	91.49	100	75.89	79.58	61.53	78.34	15.97	0.17
10765	High	TC0600549	ENSMUSG00000030077	chr6:103651490-103651558	chr6:103602918-103733337	'Chl1	+	E4-E6	E5	E2alt	CE	1.14	91.63	85.25	89.62	91.01	67.56	81.92	8.67	0.17
11272	High	TC0600984	ENSMUSG00000002413	chr6:39578847-39578881	chr6:39578512-39581630	'Braf	-	E9-E11	E10	E10alt	CE	0.88	37.13	33.58	24.71	30.47	22.37	19.63	7.65	0.17
11478	Low	TC0601288	ENSMUSG00000030057	chr6:87920750-87920767	chr6:87920651-87920767	'Cnbp	-	E3-E6	E4	E1var_alt		0.97	91.03	99.54	100	81.81	94.77	88.6	8.46	0.17
11789	Low	TC0601541	ENSMUSG00000030178	chr6:130070356-130070627	chr6:129999300-130070644	'Klra13	-	E91-E93	E92	E1alt		1.01	46.61	100	83.25	61.94	71.07	38.14	19.57	0.17
12406	High	TC0700482	ENSMUSG00000038695	chr7:40644285-40644341	chr7:40644084-40644731	'Josd2	+	E1-E5	E4	E1var_alt	CE	1.16	55.65	45.63	66.06	46.14	46.41	56.39	6.14	0.17
12411	Low	TC0700484	ENSMUSG00000051113	chr7:40671675-40671771	chr7:40671333-40671771	'1700021P22Rik	+	E3-E5	E4	E2var_alt		0.96	100	63.2	56.81	67.51	71.74	43.94	12.27	0.17
13341	High	TC0701340	ENSMUSG00000030378	chr7:13051629-13051723	chr7:13041223-13059614	'2810007J24Rik	-	E2-E4	E3	E1alt	CE	0.84	73.9	59.97	59.45	69.41	41.28	45.71	12.31	0.17
13366	High	TC0701360	ENSMUSG00000004328	chr7:14820154-14820255	chr7:14820027-14825932	'Hif3a	-	E1-E3	E2	E1alt	CE	0.89	100	98.91	89.74	91.7	73.02	77.05	15.63	0.17
13529	High	TC0701515	ENSMUSG00000049676	chr7:26150065-26150169	chr7:26149956-26150169	'A230107C01Rik	-	E4-E6	E5	E3alt		0.94	97.21	79.88	65.94	100	50.41	43.2	16.47	0.17
13878	High	TC0701832	ENSMUSG00000025788	chr7:69352695-69352738	chr7:69352528-69353690	'Chd2	-	E17-E19	E18	E10alt	CE	0.82	85.86	100	77.01	78.06	97.7	58.06	9.68	0.17
13883	High	TC0701840	ENSMUSG00000025789	chr7:69829409-69829470	chr7:69824797-69866147	'St8sia2	-	E1-E3	E2	E2	CE	1.21	88.39	68.32	77.59	66.55	59.35	83.82	8.19	0.17
14039	Low	TC0702003	ENSMUSG00000001827	chr7:97910340-97910351	chr7:97910340-97914643	'Folr1	-	E6-E9	E8	E3var_alt	A3SS	0.92	42.73	66.74	51.26	59.74	33.36	42.05	8.53	0.17
14148	High	TC0702188	ENSMUSG00000005610	chr7:106997098-106997159	chr7:106997098-106998311	'Eif4g2	-	E1-E3	E2	E1var	A3SS	1.03	47.28	63.31	49.3	45.87	38.4	45.89	9.91	0.17
14164	Low	TC0702209	ENSMUSG00000051910	chr7:111495166-111495287	chr7:111466309-111496714	'Sox6	-	E14-E16	E15	E9var_alt	CE	1.1	100	48.84	58.84	71.41	33.91	45.1	19.08	0.17
14419	High	TC0702448	ENSMUSG00000025512	chr7:137932667-137932767	chr7:137931154-137939873	'Chid1	-	E11-E13	E12	E5alt	CE	1.25	54.91	60.53	50.03	51.35	49.92	48.61	5.2	0.17
14424	Low	TC0702452	ENSMUSG00000025147	chr7:138436855-138436858	chr7:138436855-138437533	'2700078K21Rik	-	E6-E8	E7	E4var_alt		0.99	80.77	83.69	76.42	73.71	72.44	74.15	6.86	0.17
14548	Low	TC0800044	ENSMUSG00000039057	chr8:10528257-10528273	chr8:10527243-10528824	'Myo16	+	E34-E36	E35	E1alt	CE	1.07	44.02	53.15	50.01	34.23	36.37	48.33	9.42	0.17
14697	High	TC0800191	ENSMUSG00000031585	chr8:32500003-32500384	chr8:32499858-32503603	'Gtf2e2	+	E1-E4	E3	E1var_alt	CE	0.86	78.77	85.25	78.46	74.2	74.26	73.15	6.96	0.17
14822	Low	TC0800323	ENSMUSG00000059897	chr8:67683312-67683348	chr8:67683239-67683348	'D10627	+	E9-E11	E10	E5var_alt		0.85	43.4	80.43	100	55.68	65.29	69.26	11.2	0.17
15131	High	TC0800555	ENSMUSG00000031872	chr8:102782516-102782623	chr8:102771509-102811422	'Bean	+	E1-E3	E2	E2alt	CE	0.98	61.68	63.84	67.04	56.07	55.62	57.28	7.86	0.17
15158	High	TC0800578	ENSMUSG00000033249	chr8:103871346-103871449	chr8:103871224-103871449	'Hsf4	+	E9-E11	E10	E8var_alt		0.98	76.01	80.98	75.28	75.71	70.92	70.05	5.2	0.17
15342	High	TC0800724	ENSMUSG00000001482	chr8:122088388-122088433	chr8:122084122-122088858	'Def8	+	E2-E8	E7	E2alt	CE	1.21	22.55	18.3	24.19	20.21	16.46	17.52	3.62	0.17
15835	Low	TC0801269	ENSMUSG00000036550	chr8:94322026-94322046	chr8:94319616-94322046	'Cnot1	-	E41-E43	E42	E37alt		0.98	58.56	64.54	62.55	56.91	58.97	57.75	4.01	0.17
16066	High	TC0801469	ENSMUSG00000037300	chr8:123285142-123285233	chr8:123282900-123286803	'Ttc13	-	E6-E8	E7	E6alt	CE	1.2	87.87	86.57	90.72	80.69	81.95	85.3	5.74	0.17
16109	Low	TC0900004	ENSMUSG00000025898	chr9:3322592-3324339	chr9:3322592-3329009	'Cwf19l2	+	E3-E5	E4	E3var_alt		0.65	36.55	46.41	37.86	31.4	35.02	33.39	7	0.17
16860	High	TC0900722	ENSMUSG00000032599	chr9:108508453-108508521	chr9:108506578-108508521	'Ihpk2	+	E4-E16	E15	E3var_alt		1.07	94.15	91.39	78.68	69.29	100	65.26	9.89	0.17
17396	High	TC0901110	ENSMUSG00000002028	chr9:44781886-44784399	chr9:44781886-44787282	'Mll1	-	E2-E4	E3	E2var_alt		0.99	97.17	100	98.19	84.65	94.13	90.9	8.56	0.17
17496	Low	TC0901193	ENSMUSG00000034007	chr9:55892053-55892070	chr9:55887585-55892070	'Scaper	-	E15-E17	E16	E9alt		0.76	78.75	72.48	71.17	64.45	64.01	70.25	7.89	0.17
17634	High	TC0901305	ENSMUSG00000032228	chr9:71903849-71903919	chr9:71903128-71904923	'Tcf12	-	E17-E22	E20	E12var_alt	CE	0.84	34.01	43.32	25.7	31.64	30.31	24.17	5.64	0.17
17762	Low	TC0901426	ENSMUSG00000044244	chr9:100104527-100104731	chr9:100104527-100109207	'Il20rb	-	E7-E9	E8	E5var_alt	A3SS	0.77	100	97.02	80.38	72.85	76.55	76.93	17.02	0.17
17883	High	TC0901518	ENSMUSG00000070324	chr9:109143684-109143720	chr9:109073127-109189028	'EG382156	-	E14-E31	E22	E1alt	CE	0.9	100	67.93	70.97	72.82	62.25	64.96	12.96	0.17
18191	Low	TC0X00227	ENSMUSG00000052697	chrX:49190348-49190405	chrX:49190062-49190405		+	E18-E20	E19	E2var_alt		0.9	67.57	51.57	62.7	50.54	45.96	56.76	9.52	0.17
18438	High	TC0X00532	ENSMUSG00000045427	chrX:129322132-129322175	chrX:129321976-129324068	'Hnrnph2	+	E2-E6	E4	E2var_alt	CE	0.82	57.14	79.3	100	62.48	83.75	62.43	9.26	0.17
19181	High	TC0X01350	ENSMUSG00000045180	chrX:147403071-147403219	chrX:147382012-147416100	'Shroom2	-	E4-E7	E5	E1alt	CE	1	36.13	33.77	40.57	35.3	30.83	30.87	4.49	0.17
19236	High	TC0X01432	ENSMUSG00000031352	chrX:164094339-164094477	chrX:164093953-164094477	'Hccs	-	E2-E4	E3	E1alt		0.94	38.83	31.61	25.74	30	24.86	26.92	4.8	0.17
19442	High	TC1000131	ENSMUSG00000071344	chr10:33179740-33179789	chr10:33179076-33214345	'AC109214.6	+	E3-E5	E4	E4alt	CE	0.98	48.6	57.67	50.3	16.35	8.44	47.02	28.25	0.17
19587	High	TC1000263	ENSMUSG00000020085	chr10:61255042-61255216	chr10:61254117-61256857	'Aifm2	+	E9-E11	E10	E9alt	CE	0.99	65.03	73.52	68.53	61.64	70.89	56.73	5.94	0.17
19717	High	TC1000398	ENSMUSG00000035697	chr10:79799692-79799814	chr10:79798121-79800706	'Hmha1	+	E3-E5	E4	E2alt	CE	0.81	55.66	66.16	69.8	47.46	55.37	63.64	8.38	0.17
19728	High	TC1000404	ENSMUSG00000045193	chr10:79950137-79950211	chr10:79948372-79952103	'Cirbp	+	E1-E3	E2	E2alt	CE	1.12	70.94	62.22	65.43	56.52	62.17	63.67	5.41	0.17
19840	High	TC1000492	ENSMUSG00000035351	chr10:87705543-87705634	chr10:87705538-87706627	'Nup37	+	E1-E3	E2	E1var_alt		0.79	31.1	32.98	21.03	23.78	18.61	23.69	6.34	0.17
19959	High	TC1000631	ENSMUSG00000034707	chr10:120864610-120864641	chr10:120861455-120864641	'Gns	+	E2-E5	E4	E3var_alt		1.21	67.31	68.61	61.22	57.33	65.01	62.13	4.22	0.17
20242	High	TC1000919	ENSMUSG00000038594	chr10:53097136-53097206	chr10:53095303-53098407	'AC153524.3-1	-	E19-E22	E21	E10var_alt	CE	0.66	69.59	60.55	61.2	62.31	49.4	62.36	5.76	0.17
20603	High	TC1001250	ENSMUSG00000053396	chr10:107336980-107337072	chr10:107336980-107337702		-	E26-E28	E27	E22var_alt	A3SS	0.99	42.58	53.86	61.1	49.88	26.21	46.42	11.68	0.17
20775	High	TC10r00006		chr10_random:2786978-2787953	chr10_random:2785602-2798762		+	E11-E13	E12	E11alt		1	40.9	68.51	67.16	21.1	22.22	69.34	21.3	0.17
21090	High	TC1100251	ENSMUSG00000020385	chr11:51229836-51229925	chr11:51228780-51230317	'Clk4	+	E9-E13	E11	E4var_alt	CE	0.96	85.08	83.7	82.91	73.37	78.34	84.98	5	0.17
21118	Low	TC1100276	ENSMUSG00000018395	chr11:53547475-53547482	chr11:53543688-53550131	'Kif3a	+	E9-E12	E10	E10alt	CE	0.96	100	90.83	71.56	89.98	69.5	61.05	13.95	0.17
21628	High	TC1100711		chr11:90992360-90992529	chr11:90932220-91003735		+	E2-E4	E3	E3alt	CE	1.03	100	62.75	76.02	74.01	56.02	63.97	14.92	0.17
21780	High	TC1100854	ENSMUSG00000010362	chr11:101739860-101740018	chr11:101739400-101742841	'Rdm1	+	E3-E6	E4	E4	CE	0.95	73.66	77.88	71.8	70.4	70.7	64.77	5.82	0.17
22030	High	TC1101054	ENSMUSG00000025142	chr11:120782622-120782659	chr11:120782216-120783085	'Aspscr1	+	E1-E4	E3	E2var_alt	CE	0.98	27.71	31.69	19.43	17.27	23.56	24.08	4.64	0.17
22711	Low	TC1101680	ENSMUSG00000035042	chr11:83595970-83599061	chr11:83595970-83599061	'Ccl5	-	E2-E4	E3	E1var_alt	IR	0.94	58.65	61.39	70.11	46.82	49.3	61.43	10.87	0.17
23529	Low	TC1200166	ENSMUSG00000020953	chr12:49609997-49610043	chr12:49609997-49610249	'Coch	+	E15-E17	E16	E5alt	A5SS	0.81	100	55.52	50.38	41.45	44.78	51.38	22.76	0.17
23722	High	TC1200317	ENSMUSG00000042472	chr12:82322773-82322907	chr12:82317034-82325459	'Zfp410	+	E1-E7	E6	E4	CE	0.96	91.99	90.52	90.78	87.49	87.38	86.53	3.96	0.17
24168	High	TC1200805	ENSMUSG00000021068	chr12:67966373-67966399	chr12:67962024-67966399	'Nin	-	E29-E32	E30	E28alt		0.73	78.98	79.24	100	71.56	69.36	86.26	10.35	0.17
25404	High	TC1301033	ENSMUSG00000043190	chr13:73029620-73030164	chr13:73019891-73030262	'Rfesd	-	E1-E4	E2	E1var		1.13	56.52	63.53	59.8	51.62	58.05	47.96	7.41	0.17
25639	High	TC1400028		chr14:6482333-6482441	chr14:6480677-6482905		+	E3-E5	E4	E3alt	CE	0.78	81.53	100	67.5	72.5	52.85	69.33	18.11	0.17
25751	High	TC1400117	ENSMUSG00000040640	chr14:25056290-25056355	chr14:25055221-25085293	'Erc2	+	E1-E3	E2	E1alt	CE	0.87	77.93	66.93	62.43	65.33	53.68	63.4	8.29	0.17
25811	Low	TC1400149	ENSMUSG00000021911	chr14:29713705-29713705	chr14:29704606-29713746	'Parg	+	E16-E19	E18	E15alt		0.85	27.68	22.22	20.88	18	16.9	17.92	5.98	0.17
25956	High	TC1400327	ENSMUSG00000041018	chr14:49086276-49086337	chr14:49075781-49090505		+	E34-E42	E41	E1alt	CE	0.92	76.27	79.75	73.26	77.41	66.29	63.14	7.48	0.17
26703	High	TC1401147	ENSMUSG00000034731	chr14:73262744-73262774	chr14:73262261-73265064	'Dgkh	-	E46-E48	E47	E23alt	CE	0.76	16.66	6.55	12.13	6	3.67	5.5	6.72	0.17
27002	High	TC1500164	ENSMUSG00000037106	chr15:58693016-58693051	chr15:58692039-58693342	'AC107772.19-1	+	E45-E47	E46	E8alt	CE	0.9	71.13	92.28	100	82.91	73.06	68.46	12.99	0.17
27392	Low	TC1500468	ENSMUSG00000047034	chr15:101101823-101101826	chr15:101101594-101101826	'Ankrd33	+	E2-E4	E3	E2var		0.97	77.57	76.35	63.84	64.52	61.63	64.23	9.13	0.17
28835	High	TC1600577	ENSMUSG00000012114	chr16:17247811-17247925	chr16:17247428-17249982	'Med15	-	E4-E6	E5	E1var_alt	CE	0.94	58.18	62.37	64.65	55.02	54.91	57.92	5.78	0.17
29257	Low	TC1700021	ENSMUSG00000023809	chr17:6830747-6830766	chr17:6830695-6832652	'Rps6ka2	+	E43-E45	E44	E1alt		0.98	48.13	42.43	42.23	45.73	27.12	45.59	4.79	0.17
29440	Low	TC1700151	ENSMUSG00000033597	chr17:22687555-22687595	chr17:22687418-22687595	'Caskin1	+	E21-E23	E22	E20var		0.97	39.29	44.55	36.83	36.37	34.08	34.26	5.32	0.17
29747	High	TC1700343	ENSMUSG00000024392	chr17:33233042-33233153	chr17:33232778-33233264	'Bat3	+	E3-E6	E5	E1alt	CE	1.05	58.23	55.46	100	41.55	53.49	81.18	12.49	0.17
29748	High	TC1700343	ENSMUSG00000024392	chr17:33233042-33233153	chr17:33232963-33233264	'Bat3	+	E4-E6	E5	E1alt	CE	1.05	58.23	55.46	100	41.55	53.49	81.18	12.49	0.17
29972	Low	TC1700542	ENSMUSG00000019487	chr17:55474075-55474077	chr17:55473509-55474077	'Trip10	+	E16-E18	E17	E15var_alt		0.95	68.5	59.25	73.41	60.67	60.23	62.4	5.95	0.17
30523	Low	TC1700960	ENSMUSG00000024327	chr17:32109172-32109261	chr17:32109172-32109261	'Slc39a7	-	E3-E5	E4	E1var_alt	IR	1.02	100	79.18	81.87	67.3	82.19	84.45	9.04	0.17
31026	High	TC1800080	ENSMUSG00000033107	chr18:21332191-21332518	chr18:21315476-21345017	'Rnf125	+	E1-E3	E2	E2alt	CE	0.81	88	88.34	86.78	81.94	82.92	82.59	5.22	0.17
31398	High	TC1800391	ENSMUSG00000041607	chr18:82911142-82911218	chr18:82904114-82922188	'Mbp	+	E5-E8	E7	E5alt	CE	0.78	59.96	71.95	77.39	62.42	60.58	60.7	8.53	0.17
31671	High	TC1800688	ENSMUSG00000024533	chr18:67941420-67941468	chr18:67938036-67944869	'Spire1	-	E4-E6	E5	E2alt	CE	0.79	100	82.76	99.2	77.93	72.66	84.08	15.77	0.17
32091	Low	TC1900342	ENSMUSG00000041882	chr19:40087088-40087089	chr19:40085598-40087560		+	E4-E7	E5	E1alt		0.84	24.89	24.32	17.34	18.38	13.94	16.48	5.92	0.17
337	High	TC0100291		chr1:73266478-73266675	chr1:73259463-73267183		+	E1-E3	E2	E2alt	CE	0.97	49.71	47.13	46.94	41.32	37.22	44.31	6.97	0.16
651	Low	TC0100557	ENSMUSG00000009772	chr1:132226687-132226709	chr1:132225554-132228177	'Nuak2	+	E2-E4	E3	E3alt	CE	0.84	25.16	32.43	51.98	43.14	18.82	29.92	5.9	0.16
1118	High	TC0100963		chr1:17913756-17913822	chr1:17901828-17916332		-	E1-E3	E2	E2alt	CE	0.95	31.75	31.52	30.64	19.78	22.01	25.48	8.88	0.16
1190	High	TC0101031	ENSMUSG00000026110	chr1:37739955-37739981	chr1:37737395-37739981	'Mgat4a	-	E4-E7	E5	E3alt		0.76	81.53	100	32.29	67.17	45.37	36.28	21.67	0.16
1725	High	TC0101496	ENSMUSG00000006010	chr1:150307119-150307213	chr1:150305997-150307887	'BC003331	-	E9-E11	E10	E8alt	CE	0.81	40.12	100	73.8	61.54	70.63	46.66	11.7	0.16
1729	High	TC0101498	ENSMUSG00000066842	chr1:150508828-150508940	chr1:150506017-150512015	'Hmcn1	-	E109-E112	E110	E1alt	CE	1.51	86.9	83.36	96.35	81.09	79.31	68.63	12.53	0.16
1888	High	TC0101632	ENSMUSG00000005674	chr1:171192147-171192246	chr1:171192147-171192468	'Tomm40l	-	E1-E3	E2	E1var_alt	A3SS	0.9	74.71	66.47	76.58	67.92	59.35	73.51	5.66	0.16
2335	High	TC0200219	ENSMUSG00000026856	chr2:30403289-30403372	chr2:30403071-30403464	'Dolpp1	+	E3-E5	E4	E3alt	CE	1.02	46.92	58.42	63.18	45.27	50.94	56.97	5.11	0.16
2452	Low	TC0200331	ENSMUSG00000036202	chr2:52080176-52080177	chr2:52080176-52080448	'Rif1	+	E1-E3	E2	E1var_alt		0.65	64.69	69.49	60.79	63.86	60.85	57.98	4.09	0.16
2999	High	TC0200888		chr2:151055207-151055238	chr2:151055130-151055238		+	E3-E5	E4	E4var_alt		1	87.42	70.54	74.33	63.63	48.03	79.05	13.86	0.16
3158	Low	TC0201017	ENSMUSG00000017679	chr2:163352825-163352842	chr2:163352825-163354625	'Ttpal	+	E8-E11	E9	E2alt	A5SS	1.02	100	84.54	77.23	71.55	81.57	74.04	11.53	0.16
3300	High	TC0201142	ENSMUSG00000039155	chr2:178978557-178978612	chr2:178973366-178982533	'Cdh26	+	E12-E14	E13	E13alt	CE	1.08	64.51	63.66	56.22	63.98	43.66	50.94	8.61	0.16
3802	High	TC0201505		chr2:63958460-63958516	chr2:63911449-64027444		-	E2-E5	E4	E3var_alt	CE	0.88	84.72	85.1	85.64	77.53	78.77	78.14	7.01	0.16
3977	Low	TC0201756	ENSMUSG00000027249	chr2:91485912-91486494	chr2:91485912-91486494	'F2	-	E2-E4	E3	E1var_alt	IR	0.99	100	92.82	57.73	73.65	47.21	81.28	16.14	0.16
4334	High	TC0202079	ENSMUSG00000007659	chr2:152571045-152571129	chr2:152570960-152571243	'Bcl2l1	-	E3-E7	E5	E1var_alt	CE	0.95	93.93	76.76	100	73.1	94.63	67.38	11.86	0.16
4463	Low	TC0202185	ENSMUSG00000017670	chr2:165049568-165049569	chr2:165045633-165049569	'Elmo2	-	E13-E15	E14	E7		1.14	71.13	75.85	72.61	69.7	68.98	64.38	5.51	0.16
4933	High	TC0300299	ENSMUSG00000028059	chr3:88743275-88743364	chr3:88735123-88743588	'Arhgef2	+	E8-E11	E10	E1alt	CE	0.82	100	66.39	63.84	70.63	57.13	65.28	12.39	0.16
4934	High	TC0300299	ENSMUSG00000028059	chr3:88743275-88743364	chr3:88735401-88743588	'Arhgef2	+	E9-E11	E10	E1alt	CE	0.82	100	66.39	63.84	70.63	57.13	65.28	12.39	0.16
5345	High	TC0300637	ENSMUSG00000055301	chr3:138161327-138161586	chr3:138095498-138162547	'Adh7	+	E22-E28	E27	E7alt	CE	1.07	77.65	50.27	52.61	34.01	56.27	49.41	13.61	0.16
5501	High	TC0300807	ENSMUSG00000027674	chr3:32940334-32940762	chr3:32889304-32951616	'Pex5l	-	E1-E6	E2	E1alt	CE	0.92	21.08	56.02	67.61	15.86	39.39	52.18	12.42	0.16
5508	High	TC0300826	ENSMUSG00000037325	chr3:36422611-36422702	chr3:36421410-36422793	'Bbs7	-	E2-E4	E3	E2var_alt	CE	0.95	19.28	20.66	15.62	10.94	13.06	19.74	3.94	0.16
5802	High	TC0301145	ENSMUSG00000028107	chr3:95625457-95625580	chr3:95624716-95626957	'Tars2	-	E3-E8	E4	E2var_alt	CE	0.96	79.18	72.93	72.01	66.76	65.78	72.61	6.33	0.16
6212	High	TC0400068	ENSMUSG00000028246	chr4:21962102-21962324	chr4:21940426-21986043	'6230409E13Rik	+	E2-E6	E5	E3alt	CE	0.92	70.24	79.84	82.5	67.38	75.18	78.76	3.75	0.16
6524	High	TC0400403	ENSMUSG00000028522	chr4:102495830-102495948	chr4:102494755-102503712	'Mier1	+	E7-E10	E9	E2alt	CE	0.71	55.94	31.02	51.36	31.47	36	47.11	7.91	0.16
6994	High	TC0400729	ENSMUSG00000028758	chr4:137633140-137633213	chr4:137632795-137633993	'Kif17	+	E5-E7	E6	E2alt	CE	0.97	49.32	45.6	54.91	43.08	42.68	45.15	6.31	0.16
7058	Low	TC0400807	ENSMUSG00000051878	chr4:145741193-145741285	chr4:145682661-145748374	'AC151987.4	-	E1-E4	E3	E1alt	CE	0.85	52.38	70.99	85.95	52.82	61.76	42.18	17.52	0.16
7312	Low	TC0401062	ENSMUSG00000028453	chr4:43024071-43024094	chr4:43023987-43024094	'Fancg	-	E1-E3	E2	E1var_alt		0.96	36.7	43.74	66.46	34.27	51.73	29.39	10.5	0.16
7636	High	TC0401425	ENSMUSG00000033365	chr4:117271285-117271364	chr4:117271285-117271651	'Ipo13	-	E19-E21	E20	E18var_alt	A3SS	1.15	74.67	80.6	71.03	72.17	73.16	69.05	3.97	0.16
7842	High	TC0401597	ENSMUSG00000043257	chr4:133043092-133044212	chr4:133041225-133048171	'Pigv	-	E3-E6	E5	E2var_alt		1	100	75.06	63.64	57.32	67.4	71.52	14.15	0.16
8060	Low	TC0401787	ENSMUSG00000028943	chr4:151120837-151121331	chr4:151120837-151121331	'Espn	-	E11-E13	E12	E4var_alt	IR	1.02	30.88	34.27	31.18	26.31	29.37	23.08	5.86	0.16
8209	High	TC0500082	ENSMUSG00000048439	chr5:23215948-23216023	chr5:23209884-23218493	'Nupl2	+	E3-E5	E4	E3alt	CE	0.96	97.2	95.62	97.52	94	90.75	91.57	4.67	0.16
8494	High	TC0500288	ENSMUSG00000037736	chr5:66348667-66348701	chr5:66330186-66352643	'Limch1	+	E12-E14	E13	E8alt	CE	1.12	71.68	84.84	75.45	70.31	73.81	65.4	7.48	0.16
8627	Low	TC0500377	ENSMUSG00000029368	chr5:90432108-90432128	chr5:90432108-90432836	'Alb	+	E1-E3	E2	E1alt	A5SS	0.99	70.55	68.97	78.87	69	59.57	61.26	9.52	0.16
8903	Low	TC0500605	ENSMUSG00000029597	chr5:119713223-119713226	chr5:119713220-119714298	'Sds	+	E2-E4	E3	E2var_alt		1.01	82.89	86.98	77.8	79.33	76.38	74.27	5.89	0.16
9117	High	TC0500789	ENSMUSG00000025858	chr5:138225626-138225711	chr5:138224730-138234591	'1110007L15Rik	+	E1-E3	E2	E1alt	CE	0.96	56.91	55.31	45.64	51.74	38.84	46.68	6.87	0.16
9230	High	TC0500868	ENSMUSG00000041264	chr5:148082788-148082829	chr5:148082788-148083298	'Uspl1	+	E3-E5	E4	E2var_alt	A5SS	0.99	90.55	82.97	92.23	83.13	82.72	78.67	7.08	0.16
9479	High	TC0501084	ENSMUSG00000029119	chr5:35891753-35891802	chr5:35891753-35894341	'Man2b2	-	E15-E17	E16	E15var	A3SS	1.18	90.89	91.43	84.9	87.05	85.8	74.32	6.68	0.16
9566	High	TC0501187	ENSMUSG00000029211	chr5:71027535-71027612	chr5:71012768-71027612	'Gabra4	-	E2-E5	E3	E1alt		0.47	90.56	91.94	100	49.44	90.18	89.34	17.84	0.16
9706	High	TC0501331	ENSMUSG00000000568	chr5:99176880-99176985	chr5:99176115-99177296	'Hnrnpd	-	E10-E12	E11	E9var_alt	CE	0.86	23.73	19.58	16.08	13.87	13.78	19.03	4.23	0.16
9887	Low	TC0501490	ENSMUSG00000029363	chr5:116616003-116616420	chr5:116615166-116616420	'Rfc5	-	E5-E7	E6	E3alt		0.88	58.19	44.34	100	39.63	45.45	78.95	12.83	0.16
10208	High	TC0501775	ENSMUSG00000062024	chr5:150381714-150381782	chr5:150380120-150382092		-	E10-E15	E11	E5alt	CE	1	90.53	100	93.63	84.03	78.53	66.54	18.35	0.16
11618	Low	TC0601394	ENSMUSG00000068011	chr6:115615060-115615108	chr6:115614248-115617974	'RP23-119D13.2	-	E2-E4	E3	E1alt	CE	0.99	19.71	17.79	16.9	16.54	10.97	8.37	6.18	0.16
11638	High	TC0601422	ENSMUSG00000007827	chr6:118565915-118566012	chr6:118565339-118568353	'Ankrd26	-	E13-E15	E14	E13alt	CE	0.82	52.87	51.14	60.66	48.68	50.33	48.29	5.79	0.16
11685	Low	TC0601443	ENSMUSG00000040669	chr6:122361061-122361067	chr6:122360245-122361067	'Phc1	-	E5-E7	E6	E3alt		0.88	35.14	38.91	37.49	31.07	33.36	32.07	5.02	0.16
12119	Low	TC0700164	ENSMUSG00000040811	chr7:16864774-16864814	chr7:16864774-16867180	'Eml2	+	E9-E12	E10	E4alt	A5SS	1.02	51.59	57.5	72.99	50.19	48.63	55.82	9.15	0.16
12287	Low	TC0700351	ENSMUSG00000036931	chr7:27365611-27365688	chr7:27365034-27366614	'Nfkbid	+	E1-E4	E2	E1alt	CE	0.86	82.81	73.3	84.67	69.24	66.65	72.82	10.69	0.16
12301	High	TC0700357	ENSMUSG00000036826	chr7:27504756-27504780	chr7:27504623-27504780	'Tmem149	+	E2-E5	E4	E2var_alt		0.97	57.39	70.99	71.84	60.08	67.55	56.33	5.42	0.16
13061	High	TC0701065	ENSMUSG00000030852	chr7:126982654-126982778	chr7:126966068-126994239	'Tacc2	+	E4-E7	E5	E2alt	CE	0.98	25.87	38.53	100	33.56	33.7	54.41	14.24	0.16
13631	Low	TC0701590	ENSMUSG00000066571	chr7:31199578-31199664	chr7:31173442-31200980	'4931406P16Rik	-	E1-E4	E3	E1var_alt	CE	0.84	22.63	29.05	41.07	30.18	27.01	21.17	4.8	0.16
13993	High	TC0701963	ENSMUSG00000049580	chr7:94391924-94392060	chr7:94385033-94393144	'Tsku	-	E1-E5	E2	E1alt	CE	0.97	42.55	48.11	41.22	37.63	43.45	36.54	4.75	0.16
14068	Low	TC0702075	ENSMUSG00000057143	chr7:100399446-100399467	chr7:100398365-100401265	'9230105E10Rik	-	E8-E10	E9	E3	CE	0.93	31.58	49.82	42.65	38.15	26.96	30.52	9.47	0.16
14200	Low	TC0702233	ENSMUSG00000030929	chr7:115714627-115714631	chr7:115714627-115714714	'Exod1	-	E2-E4	E3	E2var		0.73	78.2	89.2	85.37	75.75	80.35	80.79	5.29	0.16
14545	High	TC0800044	ENSMUSG00000039057	chr8:10527202-10527242	chr8:10527128-10528256	'Myo16	+	E33-E35	E34	E1alt	CE	1.07	77.07	80.32	82.7	67.78	65.87	72.79	11.22	0.16
14901	High	TC0800373	ENSMUSG00000031808	chr8:70037884-70038050	chr8:70037004-70046566	'Slc27a1	+	E5-E8	E6	E2	CE	0.96	72.12	67.77	63.69	62.61	62.81	60.51	5.89	0.16
14985	Low	TC0800438	ENSMUSG00000013033	chr8:82516517-82516533	chr8:82516378-82516950	'Lphn1	+	E23-E25	E24	E22alt	CE	1.06	66.45	70.37	69.18	68.51	65.46	50.76	7.09	0.16
15039	Low	TC0800466	ENSMUSG00000031691	chr8:83625828-83625950	chr8:83625637-83626994	'Tnpo2	+	E1-E4	E2	E1alt	CE	1.23	70.51	82.69	84.89	32.81	67.48	100	12.6	0.16
15204	High	TC0800604	ENSMUSG00000031903	chr8:104759940-104760064	chr8:104759535-104760064	'Pla2g15	+	E4-E6	E5	E5var		1.03	66.71	69.72	66.99	63.75	68.46	55.85	5.12	0.16
15292	Low	TC0800698	ENSMUSG00000025316	chr8:120620328-120620560	chr8:120617997-120620560	'Banp	+	E4-E6	E5	E3var_alt		0.89	100	75.62	71.64	47.3	90.44	65.41	14.7	0.16
15375	High	TC0800759	ENSMUSG00000025812	chr8:126017860-126017946	chr8:126017860-126018971	'Pard3	+	E21-E25	E22	E17var_alt	A5SS	0.91	100	85.88	85.41	80.99	93.36	49.52	15.81	0.16
15436	High	TC0800822	ENSMUSG00000031508	chr8:11591709-11591869	chr8:11587309-11596450	'Ankrd10	-	E4-E8	E5	E3alt	CE	0.96	48.81	50.66	38.78	38.49	46.93	35.5	5.78	0.16
15586	High	TC0801022	ENSMUSG00000039396	chr8:52381278-52381369	chr8:52378471-52392550	'Neil3	-	E2-E5	E3	E2alt	CE	0.66	83.95	78.6	61.76	66.58	67.79	71.36	6.19	0.16
15674	Low	TC0801091	ENSMUSG00000058833	chr8:68959650-68959668	chr8:68959650-68960124	'2810428I15Rik	-	E5-E7	E6	E4var_alt	A3SS	1.01	49.58	44.43	53.55	16.8	25.67	39.1	21.99	0.16
15984	High	TC0801388	ENSMUSG00000014633	chr8:115505871-115505941	chr8:115501642-115522910	'2310061C15Rik	-	E3-E7	E6	E3	CE	0.83	79.96	59.4	100	63.36	63.79	71.31	13.63	0.16
16085	High	TC08r00012		chr8_random:4219604-4219673	chr8_random:4219446-4219797		+	E8-E10	E9	E1alt	CE	0.97	100	89.59	78.95	79	80.55	77.89	10.37	0.16
16242	High	TC0900142	ENSMUSG00000035024	chr9:26957173-26957303	chr9:26955642-26965245	'Ncapd3	+	E29-E31	E30	E25alt	CE	0.83	83.76	83.46	100	77.33	78.27	77.11	11.5	0.16
16761	High	TC0900659	ENSMUSG00000032558	chr9:103779866-103780042	chr9:103779660-103789761	'Nphp3	+	E31-E33	E32	E2alt	CE	1.1	81.81	100	48.11	62.23	82.58	49.94	11.72	0.16
17134	High	TC0900879	ENSMUSG00000036912	chr9:14551441-14551551	chr9:14550728-14551733	'Piwil4	-	E12-E14	E13	E2alt	CE	0.9	72.03	56.45	71.38	56.68	46.94	66.16	10.02	0.16
17828	High	TC0901489	ENSMUSG00000057969	chr9:107336483-107336540	chr9:107335036-107338569	'Sema3b	-	E1-E6	E4	E2	CE	1.36	92.12	94.94	89.18	79.79	92.66	76.48	9.1	0.16
17873	High	TC0901508	ENSMUSG00000064145	chr9:108361744-108361894	chr9:108357509-108366087	'Arih2	-	E1-E3	E2	E2alt	CE	0.96	100	97.62	96.95	90.06	95	90.44	6.36	0.16
18185	Low	TC0X00227	ENSMUSG00000052697	chrX:49188578-49188607	chrX:49187601-49188622		+	E1-E3	E2	E2var_alt		0.9	100	68.91	87.02	68.52	63.91	91.64	10.62	0.16
18316	Low	TC0X00401	ENSMUSG00000065522	chrX:91567869-91568393	chrX:91567869-91568393		+	E2-E4	E3	E2var_alt	IR	0.63	60.22	57.83	63.9	46.64	46.16	61.19	9.33	0.16
18355	High	TC0X00428	ENSMUSG00000031314	chrX:96868116-96868178	chrX:96866543-96868178	'Taf1	+	E4-E6	E5	E5var_alt		0.76	62.75	59.66	62.98	51.54	55.27	60.53	6.01	0.16
19455	High	TC1000150	ENSMUSG00000019843	chr10:39309237-39309400	chr10:39306730-39309718	'Fyn	+	E9-E11	E10	E8alt	CE	0.96	89.52	92.39	91.13	84.24	85.42	89.98	4.47	0.16
19471	High	TC1000160	ENSMUSG00000063428	chr10:40435393-40437824	chr10:40425137-40461232	'Ddo	+	E4-E7	E6	E4alt		0.97	48.49	56.02	60.21	48.64	47.06	46.55	7.49	0.16
19612	Low	TC1000290	ENSMUSG00000019944	chr10:68889092-68889179	chr10:68882896-68892149	'Rhobtb1	+	E12-E15	E14	E9	CE	0.97	100	72.25	84.59	86.48	69.09	72.45	9.6	0.16
19629	High	TC1000292	ENSMUSG00000069601	chr10:69604135-69604722	chr10:69601710-69604722	'Ank3	+	E55-E57	E56	E37var_alt		1.04	44.82	58.14	59.72	43.22	49.73	44.25	8.49	0.16
19641	Low	TC1000306	ENSMUSG00000046980	chr10:73658329-73658342	chr10:73620327-73658833	'AC159477.9	+	E11-E13	E12	E1alt	CE	0.92	100	59.15	95.14	38.88	43.97	92.99	26.15	0.16
19663	High	TC1000325	ENSMUSG00000000903	chr10:75604795-75604833	chr10:75604061-75604833	'Vpreb3	+	E1-E3	E2	E2var_alt		0.92	19.16	34.28	19.28	16.48	19.52	16.22	6.84	0.16
19715	Low	TC1000397	ENSMUSG00000035722	chr10:79787317-79787340	chr10:79787245-79787340	'Abca7	+	E27-E29	E28	E25var_alt		1.12	46.81	55.04	52.47	46.63	43.41	47.89	5.47	0.16
20423	High	TC1001065	ENSMUSG00000052151	chr10:79313631-79313671	chr10:79311035-79313671	'Ppap2c	-	E1-E3	E2	E2		1.3	75.89	75.41	72	63.15	74.4	69.01	5.58	0.16
20619	High	TC1001255	ENSMUSG00000020181	chr10:109179465-109179529	chr10:109178301-109179821	'Nav3	-	E36-E38	E37	E3alt	CE	0.81	96	76.4	100	85.11	66.63	82.15	12.84	0.16
20633	Low	TC1001268	ENSMUSG00000069520	chr10:114868287-114868299	chr10:114868194-114868299	'Tmem19	-	E1-E3	E2	E2alt		1.12	88.24	90.5	87.21	85.6	86.82	81.86	3.89	0.16
21457	Low	TC1100565	ENSMUSG00000000631	chr11:77904239-77904249	chr11:77902762-77904851	'Myo18a	+	E11-E14	E13	E10alt	CE	1.05	100	62.06	55.75	77.31	50.41	53.48	12.2	0.16
21792	High	TC1100868	ENSMUSG00000006575	chr11:102510429-102510793	chr11:102510040-102511020	'Rundc3a	+	E12-E14	E13	E9alt	CE	1.17	49.41	45.53	44.14	33.64	35.45	41.8	9.4	0.16
22707	High	TC1101676	ENSMUSG00000018733	chr11:83368623-83368745	chr11:83368459-83368745	'Pex12	-	E1-E4	E2	E1alt		0.9	49.96	53.29	57.17	46	42.52	49.92	7.33	0.16
22769	Low	TC1101746	ENSMUSG00000044137	chr11:92901767-92901814	chr11:92901321-92901835		-	E4-E7	E5	E1var_alt		0.8	48.71	36.35	100	39.11	26.94	36.9	27.37	0.16
22935	High	TC1101935	ENSMUSG00000008855	chr11:102330808-102330890	chr11:102327527-102333773	'Hdac5	-	E3-E8	E4	E1alt	CE	0.96	35.11	48.19	35.28	33.37	33.21	31.91	6.7	0.16
23390	Low	TC1200074	ENSMUSG00000066605	chr12:18735806-18737878	chr12:18735806-18779008		+	E1-E3	E2	E1alt		1.25	52.19	65.82	69.85	55.31	60.56	56.62	5.12	0.16
23475	High	TC1200141	ENSMUSG00000050103	chr12:35399940-35400850	chr12:35250466-35416920	'Tmem195	+	E15-E17	E16	E13alt		0.68	100	92.41	87.09	82.9	72.26	79.41	14.97	0.16
23503	High	TC1200152	ENSMUSG00000020598	chr12:42513373-42513428	chr12:42512889-42515225	'Nrcam	+	E11-E13	E12	E6alt	CE	0.86	95.72	88.68	86.01	69.78	88.38	80.41	10.61	0.16
23512	Low	TC1200158	ENSMUSG00000020950	chr12:47403364-47403579	chr12:47399530-47403579	'Foxg1	+	E4-E6	E5	E1var_alt		1.19	42.64	60.28	41.33	45.51	52.02	27.41	6.44	0.16
24012	Low	TC1200569	ENSMUSG00000048562	chr12:116633524-116633673	chr12:116632824-116633870	'Sp8	+	E1-E3	E2	E1alt	CE	0.93	70.12	59.15	68.75	52.88	62.9	60.51	7.24	0.16
24123	High	TC1200717	ENSMUSG00000021047	chr12:44723180-44723396	chr12:44712451-44724975	'Nova1	-	E5-E7	E6	E3var_alt	CE	0.85	100	95.24	92.81	98.89	79.81	59.11	16.75	0.16
25097	High	TC1300787	ENSMUSG00000039109	chr13:36390510-36392692	chr13:36388989-36392811	'F13a1	-	E6-E8	E7	E6alt		0.77	74.89	64.44	55.59	56.65	51.16	62.66	8.15	0.16
25109	High	TC1300798	ENSMUSG00000021432	chr13:38374543-38374714	chr13:38373124-38374714	'Slc35b3	-	E4-E6	E5	E2		0.88	85.59	91.52	82.36	85	89.67	71.13	4.55	0.16
25260	High	TC1300924	ENSMUSG00000021557	chr13:58665524-58665648	chr13:58652877-58665648	'Agtpbp1	-	E1-E4	E2	E1alt		0.92	61.14	58.52	62.52	55.27	50.65	57.81	6.15	0.16
26010	Low	TC1400376	ENSMUSG00000002326	chr14:50539845-50540058	chr14:50539845-50540058	'Gmpr2	+	E3-E5	E4	E2var_alt	IR	0.95	92.33	72.61	100	65.89	81.42	71.45	15.39	0.16
26038	High	TC1400415	ENSMUSG00000021987	chr14:55153005-55153104	chr14:55151117-55153541	'Mtmr6	+	E4-E7	E6	E4alt	CE	0.9	60.83	62.07	51.11	50.32	50.82	55.36	5.84	0.16
26065	Low	TC1400446	ENSMUSG00000060012	chr14:59661730-59661765	chr14:59661730-59664296	'Kif13b	+	E52-E54	E53	E9alt	A5SS	0.89	100	57.41	40.81	54.34	44.42	57.51	13.98	0.16
26521	High	TC1400945	ENSMUSG00000022185	chr14:49520093-49520131	chr14:49520093-49520349	'Acin1	-	E11-E13	E12	E2alt	A3SS	0.92	65.76	63.08	100	49.84	68.5	61.72	16.26	0.16
26779	High	TC1401225	ENSMUSG00000042104	chr14:113427037-113427073	chr14:113427037-113433833	'Ugcgl2	-	E3-E5	E4	E3var_alt	A3SS	0.85	74.47	54.1	30.18	36.46	51.37	33.86	12.36	0.16
26862	Low	TC1500036	ENSMUSG00000005269	chr15:10449782-10449837	chr15:10443078-10449837	'Agxt2	+	E8-E11	E10	E7var_alt		0.98	28.8	29.65	33.75	25.44	25.96	27.59	4.4	0.16
27410	High	TC1500485	ENSMUSG00000046897	chr15:102194394-102194424	chr15:102194078-102194429	'Zfp740	+	E5-E7	E6	E4var_alt		0.92	34.43	36.02	32.74	29.27	33.07	29.8	3.68	0.16
27436	High	TC1500495	ENSMUSG00000023051	chr15:102506633-102506734	chr15:102504760-102507278	'Tarbp2	+	E1-E9	E6	E2var_alt	CE	0.95	88.24	87.71	89.09	84.43	84.63	83.4	4.19	0.16
27881	High	TC1500878	ENSMUSG00000068101	chr15:82323689-82323779	chr15:82318905-82324274	'Cenpm	-	E4-E6	E5	E4var_alt	CE	0.82	82.66	87.91	82.85	78.26	78.67	77.85	6.21	0.16
27999	Low	TC1500973		chr15:96074410-96075294	chr15:96054091-96077100		-	E4-E7	E6	E3var_alt		0.85	32.91	35.02	41.11	28.25	28.8	27.55	8.14	0.16
28157	High	TC1600008	ENSMUSG00000005982	chr16:3582716-3582839	chr16:3580719-3583016	'Nat15	+	E18-E20	E19	E7alt	CE	1.1	56.16	63.84	70.16	58.23	63.75	47.73	6.82	0.16
28418	High	TC1600198	ENSMUSG00000053774	chr16:32041870-32041934	chr16:32034601-32043840	'Ubxn7	+	E3-E5	E4	E3alt	CE	0.9	73.19	85.85	79.58	72.88	78.65	72.88	4.74	0.16
28938	High	TC1600675	ENSMUSG00000022548	chr16:30988829-30988893	chr16:30985594-30988981	'Apod	-	E1-E5	E4	E2	CE	2.17	78.22	56.03	64.43	67.87	45.13	63.38	7.43	0.16
29925	Low	TC1700509	ENSMUSG00000024172	chr17:53657460-53658279	chr17:53657460-53669194	'St6gal2	+	E5-E7	E6	E5alt		1.01	88.12	77.48	100	75.46	64.68	72.54	17.64	0.16
30373	Low	TC1700848	ENSMUSG00000025733	chr17:24043166-24043259	chr17:24043166-24043259	'Rhot2	-	E8-E10	E9	E1var_alt	IR	0.99	59.05	65.43	34.98	45.55	46.56	40.42	8.98	0.16
30639	Low	TC1701079	ENSMUSG00000043972	chr17:40633835-40633857	chr17:40627511-40639403	'Opn5	-	E10-E12	E11	E3var_alt	CE	0.92	100	98.88	82.86	85.58	76.33	73.43	15.47	0.16
30843	High	TC1701245	ENSMUSG00000024053	chr17:69547812-69547960	chr17:69536056-69552737	'Emilin2	-	E7-E9	E8	E4var_alt	CE	0.88	26.21	38.76	30.16	25.87	25.81	27.35	5.37	0.16
31022	Low	TC1800063	ENSMUSG00000054321	chr18:15170616-15170627	chr18:15162880-15170627	'Taf4b	+	E11-E13	E12	E6var_alt		0.76	17.45	10.37	15.67	4.9	2.98	4.48	10.37	0.16
31062	High	TC1800109	ENSMUSG00000024260	chr18:32027209-32027630	chr18:32027209-32028059	'Sap130	+	E2-E4	E3	E2var_alt	A5SS	0.95	46.8	58.43	77.14	52.79	49.53	57.17	7.63	0.16
31263	High	TC1800268	ENSMUSG00000032900	chr18:56976071-56976231	chr18:56974108-56976231	'1700065I17Rik	+	E2-E4	E3	E3var		1.05	71.38	76.29	66.62	68.24	66.06	60.34	6.55	0.16
31560	High	TC1800537	ENSMUSG00000060275	chr18:36407985-36408042	chr18:36400510-36408437	'Nrg2	-	E5-E9	E6	E4var	CE	1.02	58.7	63.61	65.1	61.61	51.75	51.85	7.4	0.16
31843	Low	TC1900092	ENSMUSG00000033768	chr19:6359200-6359222	chr19:6350656-6367633	'Nrxn2	+	E6-E9	E7	E5var_alt	CE	0.97	64.73	74.5	71.44	60.44	65.27	67.16	5.93	0.16
31888	High	TC1900123	ENSMUSG00000071650	chr19:8588020-8588078	chr19:8587557-8588840	'Ganab	+	E8-E12	E10	E5var_alt	CE	1.08	100	90.01	90.24	77.95	89.17	68.21	14.97	0.16
32172	High	TC1900415	ENSMUSG00000047731	chr19:46520036-46520213	chr19:46495928-46540987	'D19Wsu162e	+	E1-E4	E3	E1alt	CE	1.19	66.41	100	25.76	47.18	65.23	39.28	13.49	0.16
32390	High	TC1900574	ENSMUSG00000024792	chr19:5979602-5979660	chr19:5979268-5979670	'Zfpl1	-	E1-E3	E2	E1alt		1.15	37.11	37.85	42.9	29.17	35.29	35.53	5.96	0.16
32513	High	TC1900715	ENSMUSG00000024640	chr19:15625233-15625550	chr19:15621925-15625792	'Psat1	-	E2-E4	E3	E2alt	CE	0.71	100	68.67	90.08	81.21	62.96	75.72	12.96	0.16
32810	High	TCUnr00009		chrUn_random:871176-871333	chrUn_random:868348-871764		+	E1-E3	E2	E2alt	CE	1.03	77.69	100	64.78	75.78	60.01	26.97	26.57	0.16
34	High	TC0100024	ENSMUSG00000025915	chr1:9969743-9969848	chr1:9940972-10007860	'Sgk3	+	E1-E9	E3	E1var_alt	CE	0.47	75.48	71.52	68.95	69.31	65.99	55.03	8.54	0.15
155	High	TC0100118	ENSMUSG00000026111	chr1:37671809-37671874	chr1:37671809-37672674	'Unc50	+	E3-E5	E4	E1var_alt	A5SS	1.15	55.92	52.07	51.46	46.71	50.6	43.9	6.08	0.15
596	High	TC0100502	ENSMUSG00000064302	chr1:118392498-118392604	chr1:118385975-118399785	'Clasp1	+	E28-E32	E30	E19alt	CE	0.97	100	62.27	76.63	57.21	73.81	56.59	17.1	0.15
606	High	TC0100513	ENSMUSG00000026339	chr1:121314518-121314807	chr1:121312679-121316425	'Ccdc93	+	E4-E6	E5	E4alt	CE	1.02	20.21	22.03	28.63	18	19.79	19.9	4.39	0.15
881	High	TC0100747	ENSMUSG00000005677	chr1:171185038-171185167	chr1:171184579-171186472	'Nr1i3	+	E3-E5	E4	E2alt	CE	0.96	90.66	76.34	78.23	79.11	55.71	68.6	13.94	0.15
920	High	TC0100774	ENSMUSG00000037995	chr1:172454956-172455143	chr1:172454720-172459686	'Igsf9	+	E3-E5	E4	E4alt	CE	0.97	67.17	80.68	68.06	64.87	57.56	58.38	11.7	0.15
1142	Low	TC0100984	ENSMUSG00000026155	chr1:24076429-24076432	chr1:24076429-24086509	'Smap1	-	E5-E8	E7	E4var		1.05	79.74	97.54	92.15	100	74.73	47.49	15.73	0.15
1428	High	TC0101222	ENSMUSG00000032997	chr1:75704465-75704606	chr1:75703735-75704986	'Chpf	-	E1-E4	E2	E1var_alt	CE	1.24	33.78	32.94	40.03	26.41	30.44	34.83	5.03	0.15
1464	Low	TC0101253	ENSMUSG00000026219	chr1:84958708-84958722	chr1:84958708-84960715	'Trip12	-	E30-E32	E31	E25var	A3SS	0.98	45.86	50.03	50.29	43.43	46.34	44.22	4.06	0.15
1573	High	TC0101369		chr1:119857722-119857844	chr1:119855923-119857844		-	E1-E3	E2	E2alt		0.99	87.07	77.39	86.81	70.37	77.03	63.06	13.6	0.15
1680	High	TC0101452	ENSMUSG00000051985	chr1:135842996-135843101	chr1:135842996-135845147	'Igfn1	-	E4-E6	E5	E4var_alt	A3SS	0.89	91.65	92.06	92.2	88.31	85.99	87.07	4.84	0.15
1728	High	TC0101498	ENSMUSG00000066842	chr1:150503096-150503282	chr1:150499256-150505888	'Hmcn1	-	E112-E115	E113	E1alt	CE	1.51	66.51	100	53.4	58.67	48.24	62.25	16.92	0.15
1860	Low	TC0101603	ENSMUSG00000051081	chr1:166610111-166610149	chr1:166608372-166610149	'EG226604	-	E18-E20	E19	E6alt		0.88	94.99	92.32	94.78	91.27	92.17	88.15	3.5	0.15
1874	High	TC0101621	ENSMUSG00000038473	chr1:170533181-170533586	chr1:170491163-170565736	'Nos1ap	-	E1-E3	E2	E1alt	CE	0.94	63.08	79.06	61.78	62.62	60.38	55.88	8.35	0.15
1880	High	TC0101627	ENSMUSG00000038421	chr1:170903873-170903938	chr1:170898884-170903938	'Fcrla	-	E1-E3	E2	E1var_alt		1.02	65.98	51.81	68.18	54.83	55.08	38.06	12.67	0.15
1975	High	TC0101704	ENSMUSG00000026489	chr1:180173512-180173560	chr1:180162323-180175948	'Cabc1	-	E1-E3	E2	E1alt	CE	1.07	30.7	28.79	25.55	27.33	20.14	21.21	5.45	0.15
2140	High	TC0200069	ENSMUSG00000037150	chr2:11724282-11724418	chr2:11723611-11725382		+	E10-E12	E11	E5alt	CE	0.92	31.57	32.36	29.99	28.65	28.08	28.42	2.92	0.15
2502	Low	TC0200353	ENSMUSG00000026977	chr2:60178038-60178061	chr2:60175810-60178439	'March7	+	E13-E15	E14	E8alt	CE	0.83	17.17	34.71	16.12	17.4	17.1	18.02	5.16	0.15
2900	High	TC0200805	ENSMUSG00000068264	chr2:130951294-130951534	chr2:130948000-130952116	'2310035K24Rik	+	E1-E3	E2	E2alt	CE	0.91	72.88	75.1	78.88	70.98	72.55	66.6	5.58	0.15
2989	High	TC0200869	ENSMUSG00000036992	chr2:148415322-148415455	chr2:148413693-148416139	'Nxt1	+	E1-E3	E2	E1alt	CE	0.96	33.49	31.07	30.2	29.25	25.02	28.39	4.04	0.15
3176	High	TC0201032	ENSMUSG00000045503	chr2:164207803-164207981	chr2:164204023-164212792	'Sys1	+	E7-E10	E9	E5alt	CE	0.95	87.07	89.89	88.18	86.26	77.69	84	5.73	0.15
3225	High	TC0201097	ENSMUSG00000005883	chr2:172726368-172726480	chr2:172722582-172728404	'Spo11	+	E1-E4	E3	E2alt	CE	1	83.4	100	87.97	79.93	58.24	87.78	15.14	0.15
3271	High	TC0201122		chr2:175927993-175928018	chr2:175924039-175928018		+	E3-E6	E5	E1var_alt		0.94	90.61	100	72.04	69.54	68.55	84.42	13.38	0.15
3446	High	TC0201252	ENSMUSG00000053702	chr2:17435619-17435710	chr2:17415971-17439344	'Nebl	-	E31-E35	E32	E1alt	CE	0.97	35.68	47.97	40.97	34.95	39.47	26.86	7.78	0.15
3647	Low	TC0201401	ENSMUSG00000026792	chr2:32965470-32965483	chr2:32964605-32965483	'Lrsam1	-	E5-E7	E6	E4alt		1.06	75.92	100	59.19	67.69	84.04	50.33	11.01	0.15
3954	High	TC0201750	ENSMUSG00000002105	chr2:90919148-90919455	chr2:90916843-90920871	'Slc39a13	-	E1-E4	E3	E2alt	CE	1.18	66.44	68.13	73.54	61.5	64.76	69.66	4.06	0.15
5491	High	TC0300799	ENSMUSG00000037652	chr3:30760709-30760806	chr3:30754659-30762882	'Phc3	-	E6-E8	E7	E7alt	CE	0.93	86.24	89.86	91.82	85.45	85.74	88.32	2.8	0.15
5655	Low	TC0301017	ENSMUSG00000028072	chr3:87896876-87896930	chr3:87896629-87897088	'Ntrk1	-	E13-E15	E14	E10	CE	0.99	79.8	100	34.21	60.07	64.93	39.68	16.44	0.15
5682	High	TC0301041	ENSMUSG00000068923	chr3:88886093-88886197	chr3:88876351-88886197	'Syt11	-	E10-E12	E11	E1alt		1.21	100	58.42	54.66	68.99	66.81	49.48	9.26	0.15
7070	High	TC0400807	ENSMUSG00000051878	chr4:146012905-146012997	chr4:145739812-146242886	'AC151987.4	-	E2-E23	E17	E1alt	CE	0.85	100	81.54	82.76	62.3	66.73	87.56	15.91	0.15
7119	Low	TC0400863	ENSMUSG00000024793	chr4:151107237-151107789	chr4:151107237-151107789	'Tnfrsf25	+	E8-E10	E9	E4var_alt	IR	0.94	12.12	31.75	24.96	17.3	14.19	11.63	8.57	0.15
7260	Low	TC0400999	ENSMUSG00000028295	chr4:34910554-34910557	chr4:34910094-34910557	'1810030N24Rik	-	E3-E5	E4	E1var_alt		1.15	71.04	82.31	100	47.78	98.54	40.6	22.15	0.15
7803	Low	TC0401555	ENSMUSG00000023120	chr4:129665378-129665441	chr4:129665253-129666158	'Gm853	-	E8-E10	E9	E1alt	CE	0.94	71.95	81.65	71.46	68.06	69.42	66.35	7.08	0.15
7856	High	TC0401606	ENSMUSG00000037443	chr4:133543062-133543190	chr4:133534805-133545722	'Ccdc21	-	E4-E8	E5	E4alt	CE	0.81	90.73	100	74.47	67.63	86.62	63.13	15.94	0.15
7994	High	TC0401756	ENSMUSG00000029001	chr4:147146123-147146151	chr4:147146033-147146151	'Fbxo44	-	E5-E7	E6	E3alt		1.18	21.6	23.5	14.58	16.38	20.08	11.75	3.83	0.15
8159	High	TC0500035	ENSMUSG00000070940	chr5:10907183-10907286	chr5:10906197-10908307	'AC138119.5	+	E1-E3	E2	E2alt	CE	0.87	84.1	87.41	83.05	79.69	76.23	79.53	6.37	0.15
8846	High	TC0500556	ENSMUSG00000041939	chr5:113672054-113672197	chr5:113668083-113672482	'Mvk	+	E6-E9	E8	E2var	CE	0.87	76.85	52.09	100	77.92	54.31	65	10.57	0.15
9070	Low	TC0500754	ENSMUSG00000023328	chr5:136206636-136208277	chr5:136206636-136208277	'Ache	+	E1-E3	E2	E1var_alt	IR	1.14	19.98	17.37	17.08	16.99	13.78	11.02	4.22	0.15
9904	Low	TC0501516	ENSMUSG00000029608	chr5:120214117-120214127	chr5:120207431-120216181	'Rph3a	-	E6-E8	E7	E4alt	CE	0.96	100	94.54	73.93	94.42	70.93	69.8	11.11	0.15
10337	Low	TC0600106	ENSMUSG00000056215	chr6:33974694-33974723	chr6:33974694-33980047	'Lrguk	+	E4-E7	E5	E4alt	A5SS	0.99	78.76	100	93.88	82.95	53.1	76.96	19.88	0.15
10575	High	TC0600366	ENSMUSG00000061260	chr6:70721905-70722170	chr6:70717061-70740913		+	E18-E22	E19	E1alt	CE	0.98	100	69.36	95.71	57.5	61.01	75.82	23.58	0.15
10966	High	TC0600689	ENSMUSG00000038346	chr6:125035433-125035528	chr6:125034873-125036008	'Zfp384	+	E1-E5	E4	E1var_alt	CE	0.95	84.28	79.77	73.9	75.87	75.26	73.78	4.34	0.15
11197	High	TC0600918	ENSMUSG00000024211	chr6:27217827-27217881	chr6:27207841-27217881	'Grm8	-	E14-E16	E15	E10var_alt		1.09	84.34	85.16	90.39	75.24	77.34	79.69	9.2	0.15
11509	Low	TC0601331	ENSMUSG00000030022	chr6:92961014-92961142	chr6:92961014-92961837	'Adamts9	-	E26-E28	E27	E17var_alt	A3SS	1.19	72.55	76.26	63.95	73.33	67.57	52.03	6.61	0.15
11562	High	TC0601351	ENSMUSG00000030067	chr6:99728691-99728784	chr6:99720487-99739793	'Foxp1	-	E2-E6	E3	E1alt	CE	0.83	89.57	88.04	89.73	83.34	81.33	80.4	7.43	0.15
11739	High	TC0601479	ENSMUSG00000030127	chr6:124990847-124990912	chr6:124990556-124991029	'Cops7a	-	E1-E5	E4	E1alt	CE	1.07	62.8	67.25	56.49	56.98	58.7	47.56	7.77	0.15
12603	High	TC0700617	ENSMUSG00000062383	chr7:66244433-66244613	chr7:66244188-66245925	'B130024G19Rik	+	E3-E5	E4	E4alt	CE	0.87	71.66	74.89	67.78	66.93	64.53	64.27	6.2	0.15
12817	High	TC0700784	ENSMUSG00000030990	chr7:98269479-98269589	chr7:98268901-98272370	'Frag1	+	E2-E6	E5	E3	CE	1.22	84.38	89.37	87.92	78.64	83.69	78.06	7.09	0.15
12890	High	TC0700932	ENSMUSG00000038156	chr7:109948808-109948855	chr7:109948042-109949030	'Spon1	+	E11-E13	E12	E11alt	CE	1.48	15.85	26.36	22.55	16.27	20.58	13.07	4.95	0.15
13219	High	TC0701185	ENSMUSG00000000244	chr7:139444860-139444953	chr7:139442948-139445971	'Tspan32	+	E8-E12	E11	E6var_alt	CE	0.98	58.83	66.6	68.8	60.76	51.81	49.76	10.63	0.15
13250	Low	TC0701211	ENSMUSG00000058818	chr7:3473084-3473238	chr7:3473084-3473238	'Lilrb3	-	E1-E3	E2	E1alt	IR	0.96	100	75.65	88.74	96.2	68.08	57.73	14.13	0.15
13761	High	TC0701691	ENSMUSG00000038260	chr7:41503450-41503623	chr7:41503181-41509110	'Trpm4	-	E2-E5	E4	E1alt	CE	1.08	75.76	78.58	86.71	74.84	78.49	69.53	6.06	0.15
13921	High	TC0701876	ENSMUSG00000025724	chr7:76799181-76799329	chr7:76794664-76806470	'Sec11a	-	E2-E5	E3	E3	CE	1.12	93.94	95.55	95.59	91.56	93.27	91.69	2.85	0.15
14513	High	TC0800009	ENSMUSG00000044433	chr8:3562837-3562883	chr8:3561467-3563154	'2310057J16Rik	+	E4-E6	E5	E4alt	CE	0.98	71.15	68.45	52.47	63.4	59.68	46.9	7.36	0.15
15201	High	TC0800602	ENSMUSG00000031902	chr8:104677460-104678596	chr8:104658849-104682666	'Nfatc3	+	E1-E3	E2	E2alt		1.02	84.56	83.23	85.48	79.57	83.11	77.03	4.52	0.15
15567	High	TC0800989	ENSMUSG00000031645	chr8:44046582-44046636	chr8:44040922-44047497	'F11	-	E1-E3	E2	E2alt	CE	1.03	100	83.3	69.63	59.65	58.19	75.42	19.89	0.15
15927	Low	TC0801341	ENSMUSG00000037993	chr8:108154281-108154293	chr8:108153686-108154293	'Dhx38	-	E20-E22	E21	E19alt		0.98	43.07	48.76	29.83	40.51	43.21	21.41	5.51	0.15
16663	High	TC0900563		chr9:81730605-81730726	chr9:81730526-81735081		+	E1-E3	E2	E1alt	CE	0.7	63.75	51.09	64.08	43.16	45.21	65.7	8.28	0.15
16714	Low	TC0900613	ENSMUSG00000032409	chr9:95508762-95509367	chr9:95508762-95510797	'Atr	+	E3-E5	E4	E3var_alt		0.75	93.71	88.39	81.46	83.36	81.43	81.46	5.77	0.15
17180	High	TC0900900	ENSMUSG00000066915	chr9:18506928-18507010	chr9:18506048-18507143		-	E39-E45	E41	E13var_alt	CE	0.81	59.31	56.4	63.87	44.49	63.82	47.86	7.8	0.15
17257	Low	TC0900952	ENSMUSG00000003410	chr9:21915979-21915981	chr9:21915979-21930712	'Elavl3	-	E1-E3	E2	E1var_alt		0.96	54.74	70.85	65.4	37.17	44.66	63.73	15.15	0.15
17463	High	TC0901166		chr9:51821014-51821075	chr9:51819419-51854076		-	E2-E4	E3	E3alt	CE	0.98	53.55	73.65	67.54	56.25	48.52	50.66	13.11	0.15
17770	High	TC0901437	ENSMUSG00000032534	chr9:102312570-102312601	chr9:102310658-102317137	'Cep63	-	E1-E5	E4	E1var_alt	CE	1.03	61.29	63.83	31.41	48.6	45.84	34.44	9.21	0.15
18826	High	TC0X00913	ENSMUSG00000036932	chrX:43595836-43595965	chrX:43592124-43597062	'Aifm1	-	E2-E4	E3	E2alt	CE	0.94	19.03	20.88	16.93	16.73	12.09	15.74	4.09	0.15
18887	High	TC0X00975	ENSMUSG00000031133	chrX:52806821-52807309	chrX:52785359-52817660	'Arhgef6	-	E2-E4	E3	E2alt	CE	0.74	47.86	41.37	61.26	34.48	35.33	60.63	6.68	0.15
19109	High	TC0X01268		chrX:129755228-129755815	chrX:129749258-129779128		-	E1-E3	E2	E2var_alt		1	68.22	78.15	76.43	78.84	52.49	58.6	10.96	0.15
19122	High	TC0X01282	ENSMUSG00000031422	chrX:131462038-131462131	chrX:131459108-131462806	'Morf4l2	-	E1-E7	E2	E1alt	CE	1.14	29.49	33.71	36.87	20.59	32.83	23.84	7.6	0.15
19127	High	TC0X01288		chrX:131757144-131757221	chrX:131751714-131757379		-	E2-E5	E3	E1alt	CE	0.92	55.01	47.32	54.29	42.69	44.71	42.37	8.95	0.15
19233	High	TC0X01431	ENSMUSG00000031354	chrX:163956506-163956577	chrX:163956506-163956847	'Amelx	-	E5-E7	E6	E4var	A3SS	0.95	16.56	23.61	13.9	13.23	13.23	13.61	4.67	0.15
19526	Low	TC1000212	ENSMUSG00000019891	chr10:52099331-52101441	chr10:52099331-52101441	'Dcbld1	+	E3-E5	E4	E3var_alt	IR	0.92	100	74.89	87.19	74.01	78.93	68.94	13.4	0.15
19653	High	TC1000317	ENSMUSG00000033427	chr10:75065698-75065872	chr10:75062811-75068418	'Upb1	+	E1-E3	E2	E1alt	CE	0.89	81.87	72.99	82.3	68.4	64.61	82.78	7.12	0.15
19908	High	TC1000565	ENSMUSG00000053825	chr10:106229958-106230031	chr10:106224631-106263220	'Ppfia2	+	E7-E9	E8	E3alt	CE	1.01	65.97	64.66	60.09	58.49	47.89	61.58	7.58	0.15
20439	Low	TC1001076	ENSMUSG00000013833	chr10:79687670-79687672	chr10:79687670-79688834	'Med16	-	E1-E3	E2	E1var_alt		1.03	80.94	83.45	83.8	80.6	78.25	78.35	3.66	0.15
21315	Low	TC1100457	ENSMUSG00000000318	chr11:70250158-70250160	chr11:70249579-70250160	'Mgl1	+	E4-E6	E5	E1var_alt		0.87	50.54	61.2	62.75	51.66	50.1	49.85	7.63	0.15
21488	High	TC1100580	ENSMUSG00000017390	chr11:78407511-78407709	chr11:78407392-78407837	'Aldoc	+	E9-E11	E10	E8alt	CE	1.17	83.51	74.82	70.39	73.48	74.8	64.27	5.39	0.15
21725	Low	TC1100801	ENSMUSG00000052915	chr11:98914952-98915466	chr11:98914026-98918715	'Msl1	+	E12-E15	E14	E3alt		0.96	69.22	72.9	81.46	58.78	71.35	76.84	5.53	0.15
21901	High	TC1100955	ENSMUSG00000034706	chr11:114846087-114846239	chr11:114845032-114847661	'Dnaic2	+	E7-E9	E8	E1alt	CE	1.05	76.37	79.49	78.65	70.8	66.53	74.96	7.4	0.15
22265	High	TC1101249	ENSMUSG00000042032	chr11:40634385-40634563	chr11:40630653-40635335	'Mat2b	-	E2-E4	E3	E1var_alt	CE	0.94	20.96	19.13	16.97	13.53	16.41	14.87	4.08	0.15
22425	High	TC1101411	ENSMUSG00000000538	chr11:60320569-60320630	chr11:60314516-60323376	'Tom1l2	-	E15-E19	E18	E12alt	CE	1.18	92.42	100	73.36	81.54	68.67	75.38	13.39	0.15
22480	High	TC1101467	ENSMUSG00000020542	chr11:65266055-65266197	chr11:65265055-65268485	'Myocd	-	E10-E12	E11	E11alt	CE	0.97	80.66	91.32	88.31	76.79	68.34	83	10.72	0.15
22811	High	TC1101794	ENSMUSG00000038615	chr11:96931449-96931765	chr11:96931359-96932597	'Nfe2l1	-	E10-E12	E11	E1var_alt	CE	1.08	47.01	60.3	71.28	50.33	47.01	56.25	8.33	0.15
22983	Low	TC1101962	ENSMUSG00000034239	chr11:103612788-103613086	chr11:103612621-103613086	'Gm884	-	E5-E8	E6	E1var_alt		0.97	56.43	73.19	61.8	56.21	54.01	61.48	6.58	0.15
23466	High	TC1200130	ENSMUSG00000020590	chr12:32968189-32968221	chr12:32960960-32968221	'Snx13	+	E18-E20	E19	E17var_alt		0.74	35.69	42.48	41.27	28.05	35.31	35.96	6.7	0.15
23856	High	TC1200421	ENSMUSG00000041536	chr12:101610293-101610934	chr12:101607246-101612743	'Serpina3a	+	E1-E6	E4	E1var_alt		1	88.82	94.33	92.87	79.91	75.73	74.14	15.41	0.15
23963	High	TC1200526	ENSMUSG00000021288	chr12:109320317-109320422	chr12:109314056-109330752	'Klc1	+	E21-E28	E26	E13alt	CE	1.01	100	94.3	81.49	85.87	83.28	84.12	7.51	0.15
24441	High	TC1201054	ENSMUSG00000021153	chr12:110944056-110944080	chr12:110851874-110949864		-	E46-E71	E50	E1alt	CE	1.04	98.22	100	62.49	72.52	76.81	64.64	15.58	0.15
24448	High	TC1201054	ENSMUSG00000021153	chr12:110944056-110944080	chr12:110937675-110949864		-	E46-E57	E50	E1alt	CE	1.04	98.22	100	62.49	72.52	76.81	64.64	15.58	0.15
24941	High	TC1300565	ENSMUSG00000021759	chr13:109990758-109990911	chr13:109957165-110012644	'Ppap2a	+	E2-E5	E3	E3alt	CE	1.08	72.1	100	64.62	62.54	88.72	53.33	10.71	0.15
25306	Low	TC1300963	ENSMUSG00000032999	chr13:63043168-63043209	chr13:63043168-63047033	'Nlrp4f	-	E16-E18	E17	E11var_alt	A3SS	0.84	33.33	26.12	88.22	4.01	29.32	26.48	29.29	0.15
25611	High	TC13r00031		chr13_random:11361511-11361630	chr13_random:11361331-11362105		-	E5-E7	E6	E4var_alt	CE	1.66	23.51	56.19	100	25.77	29.77	62.08	20.69	0.15
26448	High	TC1400832	ENSMUSG00000071492	chr14:40044186-40044224	chr14:40043458-40044224		-	E1-E3	E2	E2alt		1.3	43.28	32.86	67.49	33.03	45.22	52.02	4.45	0.15
26470	High	TC1400861	ENSMUSG00000021852	chr14:44635966-44636735	chr14:44633646-44636829	'Slc35f4	-	E9-E11	E10	E7alt		0.95	62	80.08	100	55.44	31.88	77.23	25.84	0.15
27119	Low	TC1500248	ENSMUSG00000033728	chr15:76793449-76793479	chr15:76793389-76793516	'Lrrc14	+	E1-E3	E2	E2var_alt		1.07	79.42	85.36	94.43	73.7	80.51	86.41	6.19	0.15
27525	High	TC1500561	ENSMUSG00000022197	chr15:12658948-12659018	chr15:12652873-12776104	'Pdzd2	-	E2-E4	E3	E1alt	CE	0.98	100	74.69	54.14	74.61	55.85	65.27	11.03	0.15
27526	High	TC1500563	ENSMUSG00000022195	chr15:12878090-12878246	chr15:12878090-12881366	'6030458C11Rik	-	E3-E5	E4	E3var_alt	A3SS	0.95	50.21	56.26	50.18	46.46	54.97	38.82	5.46	0.15
27580	Low	TC1500628	ENSMUSG00000037458	chr15:38603121-38603123	chr15:38603121-38604238	'Azin1	-	E12-E14	E13	E9var_alt		0.87	79.79	86.27	80.46	77.79	75.91	74.61	6.06	0.15
27693	High	TC1500736	ENSMUSG00000036698	chr15:73204908-73204979	chr15:73203993-73204979	'Eif2c2	-	E8-E12	E9	E6var		1.08	86.77	88.68	87.28	83.21	85.07	82.78	3.89	0.15
27828	High	TC1500839	ENSMUSG00000018126	chr15:79341757-79341799	chr15:79341605-79342140	'Baiap2l2	-	E14-E16	E15	E12var	CE	1.01	83.74	84.72	84.17	77.46	73.82	67.18	11.39	0.15
28017	High	TC1500981	ENSMUSG00000022464	chr15:97021703-97021749	chr15:97021261-97032533	'Slc38a4	-	E2-E5	E3	E1var_alt	CE	0.44	49.32	47.5	63.02	33.29	63.16	41.96	7.14	0.15
28283	High	TC1600097	ENSMUSG00000041617	chr16:17199883-17199938	chr16:17199808-17200100	'Ccdc74a	+	E6-E8	E7	E4alt	CE	1.04	83.91	88.33	97.37	90.84	75.61	80.71	7.49	0.15
28734	High	TC1600488	ENSMUSG00000022519	chr16:4168195-4169504	chr16:4165670-4194782	'Srl	-	E2-E4	E3	E2var_alt		0.85	100	81.68	85.77	80.82	67.1	83	12.17	0.15
29412	High	TC1700128	ENSMUSG00000023902	chr17:21789139-21789190	chr17:21788037-21789322	'Zscan10	+	E32-E40	E37	E3var	CE	1.06	61.68	49.66	46.78	38.69	33.95	43.55	13.98	0.15
29595	Low	TC1700247	ENSMUSG00000024013	chr17:27561059-27561336	chr17:27560422-27561336	'Fgd2	+	E12-E14	E13	E8var_alt		0.86	60.49	70.01	84.69	58.07	50.55	77.77	9.6	0.15
29649	High	TC1700285	ENSMUSG00000032739	chr17:31712560-31712594	chr17:31712560-31714846	'Pram1	+	E11-E13	E12	E2alt	A5SS	0.87	86.55	100	43.68	67.75	51.78	52.35	19.45	0.15
29732	Low	TC1700328	ENSMUSG00000007034	chr17:33020639-33020656	chr17:33020611-33020838	'Slc44a4	+	E12-E15	E13	E12alt		0.99	51.19	40.4	42.6	34.48	29.53	42.85	9.11	0.15
29841	High	TC1700450	ENSMUSG00000023952	chr17:44291122-44291562	chr17:44290731-44292887	'Gtpbp2	+	E1-E3	E2	E1alt	CE	0.85	100	87.08	75.15	87	66.89	75.37	10.99	0.15
30066	High	TC1700598	ENSMUSG00000071042	chr17:73779440-73779571	chr17:73756283-73782380	'Rasgrp3	+	E2-E4	E3	E1alt	CE	0.58	100	91.72	88.83	99.3	76.68	58.01	15.52	0.15
30269	High	TC1700805	ENSMUSG00000035435	chr17:22461646-22461678	chr17:22461383-22462045	'Abca17	-	E33-E35	E34	E23var_alt	CE	0.94	48.12	100	55	51.83	58.09	37.65	18.52	0.15
31224	Low	TC1800220	ENSMUSG00000024472	chr18:44794947-44794947	chr18:44792917-44795054	'Dcp2	+	E13-E16	E15	E12alt		0.83	12.86	11.38	5.51	6.42	5.66	6.12	3.85	0.15
31385	High	TC1800388	ENSMUSG00000024571	chr18:80493290-80493404	chr18:80493290-80493497	'AC131065.16	+	E2-E4	E3	E1var_alt	A5SS	1.07	80.54	85.76	84.38	97.83	68.85	64.54	6.49	0.15
31501	High	TC1800476	ENSMUSG00000041923	chr18:23415277-23415374	chr18:23329029-23416497	'Nol4	-	E1-E3	E2	E1alt	CE	1.01	60.82	61.9	53.21	53.41	40.75	51.72	10.02	0.15
31697	Low	TC1800723	ENSMUSG00000025420	chr18:77293815-77293820	chr18:77292876-77293820	'Katnal2	-	E7-E9	E8	E4alt		0.95	71.87	72.62	59.84	48.78	59.28	71.08	8.4	0.15
31849	Low	TC1900093	ENSMUSG00000038812	chr19:6730127-6730227	chr19:6730127-6730227	'0610038D11Rik	+	E3-E5	E4	E2var_alt	IR	0.94	94.87	100	93.29	77.43	78.9	85.7	15.38	0.15
31928	Low	TC1900147	ENSMUSG00000043789	chr19:10335543-10335562	chr19:10335543-10336735	'Vwce	+	E14-E16	E15	E14var_alt	A5SS	0.94	25.7	32.9	28.06	21.28	22.37	24.83	6.06	0.15
32038	High	TC1900296	ENSMUSG00000024771	chr19:33720878-33720938	chr19:33720011-33721442	'Lipk	+	E2-E5	E3	E2alt	CE	0.93	100	83.67	83.55	61.5	65.33	85.09	18.43	0.15
32085	High	TC1900339	ENSMUSG00000003053	chr19:39180982-39181056	chr19:39167126-39184500	'Cyp2c29	+	E3-E6	E5	E3alt	CE	0.99	100	94.61	91.56	80.6	76.51	83.69	15.12	0.15
32718	High	TC1900917	ENSMUSG00000025067	chr19:47814914-47815097	chr19:47736315-47819621	'D19Ertd652e	-	E1-E7	E2	E1var_alt	CE	0.99	76.8	100	100	72.18	64.11	86.39	18.04	0.15
16	High	TC0100009	ENSMUSG00000025907	chr1:6224566-6224711	chr1:6215924-6228906	'Rb1cc1	+	E2-E4	E3	E1alt	CE	0.74	20.59	11.6	11.53	8.57	11.71	5.64	5.93	0.14
24	High	TC0100011	ENSMUSG00000033740	chr1:6759960-6760031	chr1:6737904-6760657	'St18	+	E3-E7	E5	E2alt	CE	0.73	55.34	74.22	67.58	58.22	54.34	45.3	13.1	0.14
350	High	TC0100305	ENSMUSG00000026173	chr1:74784210-74784323	chr1:74782702-74787586	'Plcd4	+	E2-E4	E3	E3alt	CE	0.99	100	72.62	86.77	71.45	57.17	91.45	13.1	0.14
394	High	TC0100327	ENSMUSG00000006576	chr1:75776032-75776247	chr1:75775260-75776698	'Slc4a3	+	E9-E11	E10	E6alt	CE	1.08	65.45	66.54	72.8	58.32	55.68	66.96	7.94	0.14
438	High	TC0100364	ENSMUSG00000070784	chr1:85457790-85457821	chr1:85457555-85459105		+	E2-E4	E3	E3alt	CE	0.75	69.09	76.9	83.66	66.06	62.36	83.68	5.85	0.14
528	Low	TC0100419	ENSMUSG00000026307	chr1:91210215-91210218	chr1:91208086-91210218	'Scly	+	E2-E4	E3	E3var_alt		0.91	63.86	67.94	64.01	60.41	60.06	57.98	5.78	0.14
822	High	TC0100696	ENSMUSG00000026696	chr1:162549478-162549523	chr1:162549478-162550692	'Vamp4	+	E6-E8	E7	E5var_alt	A5SS	0.88	92.05	94.57	90.49	80.38	100	70.43	8.77	0.14
947	High	TC0100820	ENSMUSG00000066667	chr1:178025901-178027051	chr1:178025758-178049289	'EG666250	+	E8-E10	E9	E8alt		1.02	65.73	100	48.08	53.63	58.08	47.76	18.11	0.14
1488	High	TC0101284	ENSMUSG00000005501	chr1:87877720-87877776	chr1:87871241-87879450	'Usp40	-	E17-E20	E18	E18	CE	0.94	45.74	49.3	46.27	42.41	50.4	31.47	5.68	0.14
1537	High	TC0101334	ENSMUSG00000040648	chr1:97573300-97573475	chr1:97572103-97575866	'Hisppd1	-	E27-E29	E28	E24alt	CE	0.72	21.83	20.66	16.2	15.38	13.66	16.9	4.25	0.14
2741	Low	TC0200667		chr2:113757874-113761022	chr2:113757874-113761022		+	E2-E4	E3	E2var_alt	IR	0.92	50.18	49	59.24	50.03	42.12	43.38	7.63	0.14
2957	High	TC0200834	ENSMUSG00000027389	chr2:141296534-141296709	chr2:141256183-141465481		+	E12-E14	E13	E2alt	CE	0.78	50.38	43.11	50.73	39.89	38.31	44.17	7.28	0.14
3417	Low	TC0201230	ENSMUSG00000037254	chr2:10046072-10046074	chr2:10045993-10048639	'Itih2	-	E12-E14	E13	E11alt		0.89	69.46	42.18	70.74	50.51	30.36	56.17	15.11	0.14
4189	Low	TC0201932	ENSMUSG00000068394	chr2:125324918-125327184	chr2:125324918-125327184	'Cep152	-	E19-E21	E20	E17var_alt	IR	0.86	45.18	46.75	43.54	36.01	41.49	42.57	5.13	0.14
4734	Low	TC0300128	ENSMUSG00000037818	chr3:40642098-40644363	chr3:40642098-40645556	'3110057O12Rik	+	E5-E7	E6	E1alt		0.9	84.19	100	64.64	64.13	79.95	67.29	12.49	0.14
4815	High	TC0300193	ENSMUSG00000027763	chr3:60685686-60686340	chr3:60629710-60752130	'Mbnl1	+	E1-E7	E6	E3alt		0.87	77.92	90.53	93.09	77.44	81.51	88.51	4.7	0.14
5228	High	TC0300538	ENSMUSG00000045662	chr3:108758846-108758877	chr3:108758720-108759557	'4921515J06Rik	+	E1-E3	E2	E1alt	CE	1.02	19.07	20.92	17.82	14.09	14.55	12.99	5.39	0.14
5526	High	TC0300861	ENSMUSG00000037174	chr3:51390346-51390577	chr3:51389539-51391285	'Elf2	-	E10-E13	E11	E5var_alt	CE	0.9	31.52	34.89	28.38	28.01	25.84	28.95	4	0.14
5530	High	TC0300861	ENSMUSG00000037174	chr3:51424314-51424415	chr3:51391399-51432580	'Elf2	-	E6-E10	E7	E4alt	CE	0.9	19.49	22.34	19.45	16.16	15.75	15.64	4.57	0.14
5588	Low	TC0300954	ENSMUSG00000027790	chr3:73066808-73067233	chr3:73062785-73067233	'2010204N08Rik	-	E4-E6	E5	E1alt		0.97	34.65	34.71	47.02	28.46	30.58	27.14	10.07	0.14
5796	High	TC0301145	ENSMUSG00000028107	chr3:95614979-95615065	chr3:95614270-95615272	'Tars2	-	E20-E22	E21	E11var_alt	CE	0.96	66.91	67.6	67.79	62.95	58.13	62.11	6.37	0.14
5895	High	TC0301241	ENSMUSG00000010136	chr3:105819616-105819785	chr3:105819532-105832716	'1700027A23Rik	-	E1-E3	E2	E2alt	CE	0.98	77.63	76.66	73.35	69.21	75.22	52.09	10.37	0.14
5993	High	TC0301327	ENSMUSG00000039735	chr3:122326854-122327011	chr3:122319707-122328344	'Fnbp1l	-	E5-E8	E6	E6alt	CE	0.66	38.72	36.49	20.75	25.11	26.99	21.87	7.33	0.14
6016	High	TC0301352	ENSMUSG00000047396	chr3:127654532-127654572	chr3:127652174-127655788		-	E8-E11	E9	E5alt	CE	0.93	54.39	60.29	67.35	59.28	55.96	53.66	4.37	0.14
6335	High	TC0400210	ENSMUSG00000039693	chr4:48573762-48573804	chr4:48566645-48574658	'5730528L13Rik	+	E4-E6	E5	E2alt	CE	0.91	45.62	48.68	31.17	43.73	33.5	28.93	6.44	0.14
6654	High	TC0400512	ENSMUSG00000048772	chr4:116642300-116642414	chr4:116628574-116644329	'Tmem53	+	E1-E5	E4	E2	CE	1.31	76.68	78.62	64.03	67.56	71.66	66.64	4.49	0.14
6738	High	TC0400583	ENSMUSG00000028863	chr4:124548078-124548256	chr4:124547679-124552164	'2310005N01Rik	+	E5-E7	E6	E5alt	CE	0.83	83.08	57.58	100	68.32	69.32	71.71	10.44	0.14
6921	Low	TC0400709	ENSMUSG00000018983	chr4:135562832-135562860	chr4:135559882-135562860	'E2f2	+	E6-E9	E8	E4var_alt		0.87	50.44	63.24	49.06	35.81	51.44	49.23	8.76	0.14
7471	High	TC0401231	ENSMUSG00000028484	chr4:82866200-82866279	chr4:82864968-82867321	'Psip1	-	E10-E15	E12	E9var_alt	CE	0.75	35.43	56.17	61.69	24.95	34.95	18.35	25.02	0.14
7736	Low	TC0401514	ENSMUSG00000042500	chr4:125939423-125939425	chr4:125938081-125941392	'Eif2c4	-	E25-E27	E26	E16alt		0.9	64.38	47.91	11.08	18.06	29	34.17	14.05	0.14
8490	Low	TC0500287	ENSMUSG00000029223	chr5:66031960-66031970	chr5:66031846-66032467	'Uchl1	+	E1-E3	E2	E2	CE	1.36	71.5	76.78	82.65	68.94	77.34	68.82	5.28	0.14
8706	High	TC0500449	ENSMUSG00000029313	chr5:102943877-102944048	chr5:102943649-102972427	'Aff1	+	E3-E5	E4	E2alt	CE	0.93	37.25	41.7	40.76	29.96	33.77	40.44	5.18	0.14
9054	Low	TC0500738	ENSMUSG00000004947	chr5:134999780-134999782	chr5:134997888-134999782	'Dtx2	+	E7-E9	E8	E7var_alt		0.96	74.51	78.76	74.4	75.68	67.25	59.05	8.56	0.14
9085	Low	TC0500760	ENSMUSG00000029720	chr5:136560237-136560343	chr5:136560237-136560343	'Lrch4	+	E23-E25	E24	E19var_alt	IR	0.89	34.28	38.72	36.93	30.21	31.83	32.47	5.14	0.14
9187	Low	TC0500846	ENSMUSG00000055991	chr5:144234506-144234514	chr5:144234349-144236216	'Zkscan5	+	E2-E4	E3	E2alt	CE	0.92	100	45.23	61.64	57.63	33.5	61.34	18.13	0.14
9376	High	TC0500996	ENSMUSG00000038056	chr5:24333670-24333741	chr5:24333670-24335050	'Mll3	-	E53-E55	E54	E7var_alt	A3SS	0.81	78.21	76.51	83.36	74.53	74.59	76.3	4.22	0.14
9833	Low	TC0501426		chr5:111414682-111414717	chr5:111414682-111414812		-	E2-E5	E4	E1var_alt	A3SS	1.04	26.21	28.43	23.47	18.51	14.71	21.76	7.71	0.14
10387	High	TC0600154	ENSMUSG00000068587	chr6:40612800-40612953	chr6:40610819-40638991	'Mgam	+	E23-E48	E24	E1alt	CE	1.04	85.98	100	70.84	72.85	81.36	48.21	18.13	0.14
10658	High	TC0600443	ENSMUSG00000030016	chr6:84007281-84007381	chr6:84005506-84009572	'Zfml	+	E28-E31	E29	E24alt	CE	0.74	21.57	28.99	42.96	26.1	26.35	25.29	5.26	0.14
10781	High	TC0600556	ENSMUSG00000030102	chr6:108526688-108526734	chr6:108512039-108532338	'Itpr1	+	E40-E45	E44	E42var	CE	0.84	20.03	27.21	27.66	18.77	17.95	23.11	5.02	0.14
11108	High	TC0600818	ENSMUSG00000040370	chr6:145305385-145305646	chr6:145302115-145306046	'Lyrm5	+	E1-E4	E3	E2alt	CE	1.01	31.44	24.76	62.42	30.95	20.65	27.16	13.29	0.14
11634	Low	TC0601415	ENSMUSG00000004988	chr6:117961384-117962199	chr6:117961384-117962199	'Fxyd4	-	E4-E6	E5	E2var_alt	IR	0.93	17.85	20.14	19.21	14.52	12.96	14.32	5.14	0.14
11959	High	TC0700008	ENSMUSG00000030428	chr7:3691690-3691752	chr7:3691429-3692590	'Ttyh1	+	E13-E18	E14	E13var	CE	1.08	72.25	46.7	63.88	65.95	47.81	50.91	6.05	0.14
12623	High	TC0700634	ENSMUSG00000039236	chr7:74777037-74777238	chr7:74776691-74777518	'Isg20	+	E1-E4	E2	E2alt	CE	1.09	66.19	72.84	70.01	65.42	68.85	57.53	5.74	0.14
13284	Low	TC0701240	ENSMUSG00000051550	chr7:4570147-4570574	chr7:4570147-4571238	'Zfp579	-	E1-E3	E2	E1alt	A3SS	1.02	37.21	43.93	56.47	35.33	42.38	43.64	5.42	0.14
13685	Low	TC0701640	ENSMUSG00000020322	chr7:39214438-39214481	chr7:39213586-39216912		-	E1-E4	E3	E1alt	CE	0.94	90.5	100	95.07	67.27	48.75	87.03	27.51	0.14
14083	Low	TC0702104	ENSMUSG00000037032	chr7:101621955-101622007	chr7:101621954-101622007	'Apbb1	-	E15-E17	E16	E7var_alt		0.98	66.9	72.65	71.62	67.62	62.84	64.73	5.32	0.14
14970	High	TC0800417	ENSMUSG00000071060	chr8:79040301-79040341	chr8:79036172-79040357		+	E5-E8	E6	E4var_alt		1.02	100	93.52	64.91	64.08	67.66	41.43	28.42	0.14
15100	High	TC0800509	ENSMUSG00000033009	chr8:92630781-92633109	chr8:92628155-92636316	'Ogfod1	+	E4-E7	E6	E2alt		1.04	100	92.76	75.58	83.53	76.75	56.51	17.18	0.14
15345	High	TC0800724	ENSMUSG00000001482	chr8:122088388-122088433	chr8:122088224-122088858	'Def8	+	E6-E8	E7	E2alt	CE	1.21	53.83	58.44	56.87	48.3	58.15	41.2	7.16	0.14
15519	High	TC0800914	ENSMUSG00000031489	chr8:25982042-25982100	chr8:25982042-25982298	'Adrb3	-	E5-E7	E6	E3var_alt	A3SS	0.95	45.5	60.97	53.83	42.69	46.04	47.82	7.91	0.14
16096	High	TC08r00024		chr8_random:4212708-4214001	chr8_random:4212708-4214235		-	E14-E16	E15	E1var_alt		0.87	71.92	93.15	94.85	55.9	68.02	90.62	15.13	0.14
16236	Low	TC0900140	ENSMUSG00000045994	chr9:26634583-26634598	chr9:26634583-26634727	'B3gat1	+	E3-E5	E4	E2var_alt	A5SS	0.95	93.21	48.3	57.95	47.22	60.66	51.51	13.36	0.14
16812	High	TC0900700	ENSMUSG00000032594	chr9:107729148-107729367	chr9:107728679-107729578	'Ihpk1	+	E47-E51	E50	E30alt	CE	0.93	100	59.77	40.53	62.88	49.06	50.77	12.53	0.14
16915	High	TC0900744	ENSMUSG00000032489	chr9:110221430-110221936	chr9:110219067-110222586	'Kif9	+	E24-E27	E26	E20alt		1.05	100	81.45	34.56	62.07	62.28	46.31	15.12	0.14
17123	High	TC0900869	ENSMUSG00000039488	chr9:10200933-10201003	chr9:10077435-10449997	'Cntn5	-	E3-E9	E4	E3alt	CE	0.9	72.74	74.41	64.79	62.79	62.94	55.23	10.33	0.14
17210	High	TC0900925	ENSMUSG00000032172	chr9:20596722-20597078	chr9:20545898-20598189	'Olfm2	-	E2-E4	E3	E1alt	CE	1.11	80.88	78.29	88.38	63.05	80.11	77.8	8.87	0.14
17310	High	TC0901003	ENSMUSG00000050471	chr9:35121967-35122193	chr9:35118545-35130033	'Fam118b	-	E6-E9	E8	E3alt	CE	1	60.69	72.74	71.32	59.92	70.38	56.14	6.1	0.14
17547	High	TC0901228	ENSMUSG00000025235	chr9:59372728-59372778	chr9:59371067-59380337	'Bbs4	-	E1-E3	E2	E2	CE	1.05	61.31	68.16	59.35	57.65	60.41	52.09	6.23	0.14
17720	High	TC0901379	ENSMUSG00000032422	chr9:88581609-88581761	chr9:88580915-88583059	'Snx14	-	E1-E4	E3	E1alt	CE	0.99	54.42	68.88	77.87	63.27	65.06	62.39	3.49	0.14
17818	High	TC0901478	ENSMUSG00000040813	chr9:106414693-106415083	chr9:106414444-106415083	'Tex264	-	E2-E4	E3	E1var_alt		1.12	53.81	62.77	55.65	49.28	57.34	49.67	5.32	0.14
18299	Low	TC0X00363	ENSMUSG00000045103	chrX:79264586-79264586	chrX:79242518-79264697	'Dmd	+	E34-E36	E35	E29alt		0.96	22.15	6.61	13.79	9.14	3.98	8.5	6.98	0.14
18596	High	TC0X00674	ENSMUSG00000031303	chrX:154896094-154896120	chrX:154896094-154896724	'Map3k15	+	E55-E57	E56	E24var_alt	A5SS	1.03	46.28	64.9	73.59	52.89	54.57	46.86	10.15	0.14
20079	Low	TC1000741	ENSMUSG00000019772	chr10:4701879-4701881	chr10:4701879-4702673	'Vip	-	E6-E8	E7	E5var_alt		1.09	74.13	86.54	83.91	76.77	76.61	72.98	6.07	0.14
20184	High	TC1000848	ENSMUSG00000039697	chr10:30436282-30436355	chr10:30435087-30442938	'Ncoa7	-	E12-E14	E13	E6alt	CE	0.73	50.77	47.79	63.48	43.74	40.76	48.29	9.75	0.14
20539	High	TC1001176	ENSMUSG00000035189	chr10:88683893-88683996	chr10:88675775-88708022	'Ano4	-	E2-E4	E3	E3	CE	1.25	37.88	61.63	39.11	39.69	38.91	38.81	7.07	0.14
20618	Low	TC1001251	ENSMUSG00000035864	chr10:108470520-108470738	chr10:108455545-108472203	'Syt1	-	E1-E3	E2	E1alt	CE	0.95	29.92	27.58	29.25	26.25	23.17	14.47	7.62	0.14
20781	High	TC1100001	ENSMUSG00000058140	chr11:3079135-3079222	chr11:3076128-3079482	'BX572640.9	+	E1-E5	E3	E2alt	CE	1.41	77.37	66.08	67.72	66	63.85	66.63	4.89	0.14
20863	Low	TC1100036	ENSMUSG00000036029	chr11:5733082-5733567	chr11:5733082-5733567		+	E10-E12	E11	E3var_alt	IR	0.96	89.78	86.14	88.91	82.9	82.07	84.5	5.12	0.14
21149	Low	TC1100290	ENSMUSG00000018339	chr11:54863885-54863888	chr11:54859810-54863888	'Gpx3	+	E1-E3	E2	E2var		1.04	72.44	94.59	85.01	66.72	58.52	74.53	17.42	0.14
21167	High	TC1100308	ENSMUSG00000069874	chr11:58287665-58287721	chr11:58287665-58287864	'Irgm2	+	E4-E6	E5	E2alt	A5SS	1.05	89.8	77.42	80.7	81.19	73.4	66.02	9.11	0.14
21609	High	TC1100686	ENSMUSG00000034156	chr11:87851243-87851278	chr11:87851243-87851398	'Bzrap1	+	E31-E33	E32	E8var_alt	A5SS	0.9	100	85.85	77.24	67.55	67.83	85.63	14.02	0.14
21740	High	TC1100825	ENSMUSG00000006782	chr11:100684937-100685013	chr11:100684108-100685275	'Cnp	+	E1-E3	E2	E2alt	CE	0.98	41.86	45.3	46.14	37.88	36.9	41.35	5.73	0.14
21814	High	TC1100894	ENSMUSG00000018411	chr11:104407588-104408297	chr11:104396251-104411402	'Mapt	+	E5-E10	E9	E4alt		1.03	26.47	29.2	34.37	19.26	23.86	31.55	5.12	0.14
21981	High	TC1101002	ENSMUSG00000059248	chr11:117375478-117375640	chr11:117341765-117399443	'Sept9	+	E4-E7	E5	E1alt	CE	1.05	28.74	34.11	34.26	23.36	28.4	28.83	5.5	0.14
22018	Low	TC1101034	ENSMUSG00000025371	chr11:120027650-120027652	chr11:120027084-120027652	'Chmp6	+	E7-E9	E8	E7var_alt		0.93	59.96	61.23	56.66	50.73	56.38	57.32	4.47	0.14
22729	High	TC1101703	ENSMUSG00000034329	chr11:86266163-86266207	chr11:86262897-86267777	'Brip1	-	E4-E7	E5	E3alt	CE	0.68	45.44	52.57	31.37	35.77	28.83	31.69	11.03	0.14
23129	High	TC1102047	ENSMUSG00000018861	chr11:115380991-115381044	chr11:115380991-115381232	'Fdxr	-	E3-E5	E4	E3var_alt	A3SS	0.89	83.38	80.39	82.85	75.03	80.48	74.36	5.58	0.14
23286	Low	TC1102160	ENSMUSG00000046605	chr11:121739913-121740382	chr11:121739913-121748797	'B3gntl1	-	E7-E9	E8	E6var_alt	A3SS	0.91	100	82.84	73.18	81.76	85	56.68	10.86	0.14
23468	High	TC1200135	ENSMUSG00000020581	chr12:33838193-33838255	chr12:33837106-33841295	'Agr2	+	E5-E7	E6	E6	CE	1.05	76.44	84	77.61	75.68	76.91	68.66	5.6	0.14
23695	Low	TC1200305	ENSMUSG00000021222	chr12:81533751-81533753	chr12:81532017-81533753	'Wdr21	+	E12-E14	E13	E7var_alt		1.05	95.83	100	74.09	83.21	79.61	82.71	8.13	0.14
24063	Low	TC1200654	ENSMUSG00000062563	chr12:22503327-22503589	chr12:22503327-22503589	'Cys1	-	E3-E5	E4	E2var_alt	IR	1.15	27.73	35.78	31.44	21.91	26.43	29.04	5.85	0.14
24339	High	TC1200970	ENSMUSG00000021188	chr12:99407630-99407904	chr12:99401169-99408042	'Trip11	-	E1-E3	E2	E1var_alt	CE	0.74	35.23	21.48	18.24	21.56	18.88	19.38	5.05	0.14
24344	Low	TC1200982	ENSMUSG00000041669	chr12:100693014-100693014	chr12:100693014-100695407	'Prima1	-	E5-E7	E6	E5var		0.99	41.32	49.95	44.17	40.69	30.65	26.05	12.68	0.14
24596	High	TC1300203	ENSMUSG00000021420	chr13:35565048-35565130	chr13:35534692-35621195	'Fars2	+	E1-E3	E2	E1alt	CE	0.82	37.01	37.6	41.5	34.37	29.78	38.65	4.43	0.14
24900	Low	TC1300514	ENSMUSG00000052293	chr13:97740954-97741022	chr13:97740580-97743414	'Taf9	+	E2-E5	E4	E2alt	CE	0.96	65.72	73.49	100	58.4	63.82	87.67	9.78	0.14
25031	High	TC1300652	ENSMUSG00000021327	chr13:20759643-20759784	chr13:20754696-20759951	'Zkscan3	-	E8-E10	E9	E5var_alt	CE	0.95	26.49	27.81	29.45	24.12	26.75	20.74	4.05	0.14
25342	Low	TC1300986	ENSMUSG00000058883	chr13:64601405-64601487	chr13:64599745-64601883	'Zfp708	-	E3-E6	E4	E1alt	CE	0.89	56.08	56.19	49.03	43.95	39.01	54.61	7.92	0.14
25504	High	TC1301145		chr13:97849393-97849716	chr13:97846835-97850133		-	E1-E3	E2	E1alt	CE	0.96	61.29	86.84	100	62.88	71.97	69.6	14.56	0.14
25673	High	TC1400063	ENSMUSG00000021772	chr14:16096438-16096547	chr14:16090980-16096567	'Nkiras1	+	E1-E3	E2	E2var		1.14	92.39	94.72	95.1	90.91	89.55	90.8	3.65	0.14
25910	Low	TC1400287	ENSMUSG00000004581	chr14:47463195-47463217	chr14:47460065-47464839		+	E13-E15	E14	E6alt	CE	1	34.6	100	52.13	22.94	52.26	32.47	26.35	0.14
25937	High	TC1400327	ENSMUSG00000041018	chr14:49086276-49086337	chr14:49047862-49090505		+	E15-E42	E41	E1alt	CE	0.92	68.58	72.26	69.76	70.51	61.51	58.24	6.78	0.14
26234	High	TC1400639	ENSMUSG00000056940	chr14:4168484-4168665	chr14:4164984-4169342	'2610042L04Rik	-	E79-E81	E80	E1alt	CE	0.98	13.05	12.87	100	14.82	14.19	39.41	19.17	0.14
26880	Low	TC1500056	ENSMUSG00000022321	chr15:19066808-19067379	chr15:19059813-19067379	'Cdh10	+	E11-E13	E12	E9var_alt		0.84	84.47	100	87.1	75.86	72.32	77.57	15.27	0.14
26881	High	TC1500060	ENSMUSG00000040420	chr15:23132754-23132872	chr15:22641462-23269695	'Cdh18	+	E1-E3	E2	E2alt	CE	0.98	70.04	83.77	75.29	64.59	71.93	78	4.86	0.14
27158	High	TC1500283	ENSMUSG00000068206	chr15:79324180-79324245	chr15:79322665-79325920	'Pick1	+	E6-E8	E7	E5alt	CE	1.08	93.69	93.77	92.7	89.3	89.67	87.4	4.59	0.14
27347	Low	TC1500438	ENSMUSG00000032783	chr15:99068240-99068240	chr15:99068113-99068316	'Troap	+	E13-E15	E14	E12alt		0.83	31.55	42.46	21.09	26.96	28.04	20.3	6.6	0.14
27491	Low	TC1500542	ENSMUSG00000071793	chr15:9040043-9044180	chr15:9030318-9044180	'AC152164.15-2	-	E3-E6	E4	E1var_alt		1.06	36.4	45.44	43.22	38.01	38.17	32.7	5.39	0.14
28235	High	TC1600063	ENSMUSG00000022679	chr16:13488629-13488681	chr16:13476977-13491174	'Mpv17l	+	E2-E6	E5	E2alt	CE	1.1	78.22	100	89.78	78.03	50.91	58.22	26.95	0.14
28306	High	TC1600110	ENSMUSG00000000884	chr16:18098669-18098792	chr16:18048874-18102100	'Gnb1l	+	E5-E15	E14	E5alt	CE	0.9	100	88.32	79.05	75.58	77.93	65.14	16.24	0.14
29130	High	TC1600928	ENSMUSG00000002489	chr16:90010605-90010671	chr16:90006035-90023721	'Tiam1	-	E4-E7	E6	E1alt	CE	0.88	100	77.93	86.44	71.15	85.15	79.26	9.61	0.14
29144	Low	TC1600934	ENSMUSG00000022973	chr16:91021466-91021488	chr16:91019276-91023676	'Synj1	-	E16-E18	E17	E12alt	CE	0.81	100	52.6	47.44	53.24	46.83	44.21	18.59	0.14
29426	High	TC1700146	ENSMUSG00000024130	chr17:22538745-22538816	chr17:22533077-22541713	'Abca3	+	E1-E3	E2	E2alt	CE	1.02	65.98	80.41	77.89	64.66	64.45	62.8	10.79	0.14
29677	High	TC1700300	ENSMUSG00000024330	chr17:32127340-32127684	chr17:32126210-32128678	'Col11a2	+	E9-E11	E10	E7alt	CE	0.99	34.88	33.95	36.97	30.18	27.78	32.21	5.21	0.14
29930	High	TC1700514	ENSMUSG00000039154	chr17:54132530-54132573	chr17:54132446-54132573	'Shd	+	E5-E7	E6	E3var		1	60.94	67.43	69.44	58.59	62.07	57.82	6.45	0.14
30042	High	TC1700584	ENSMUSG00000024059	chr17:70063322-70063443	chr17:70051285-70071242	'Clip4	+	E1-E4	E3	E1alt	CE	0.82	100	92.47	89.41	89.71	70.98	76.44	14.92	0.14
30097	High	TC1700615	ENSMUSG00000045257	chr17:78588039-78588091	chr17:78586051-78590183	'Morn2	+	E1-E3	E2	E2alt	CE	1.39	85.07	85.96	84.45	75.3	70.98	81.68	9.17	0.14
30228	Low	TC1700775	ENSMUSG00000052150	chr17:21660299-21660424	chr17:21660123-21660424		-	E1-E3	E2	E1alt		0.78	41.76	56.89	49.6	43.99	40.3	32.89	10.36	0.14
30410	High	TC1700875	ENSMUSG00000024213	chr17:25808223-25808489	chr17:25782466-25808718	'Nudt3	-	E2-E4	E3	E2alt	CE	1.06	25.92	26.31	25.78	19.88	21.71	25.7	3.57	0.14
30664	High	TC1701094	ENSMUSG00000023935	chr17:43582083-43582144	chr17:43578955-43583495	'Spats1	-	E5-E7	E6	E6alt	CE	0.95	47.52	54.29	48.92	45.96	39.02	44.3	7.15	0.14
30705	High	TC1701131	ENSMUSG00000047150	chr17:45558328-45558420	chr17:45550435-45569876	'1700001C19Rik	-	E3-E6	E4	E3alt	CE	1.04	100	81.05	66.48	79.6	46.25	64.96	18.91	0.14
30847	High	TC1701246	ENSMUSG00000024054	chr17:69635699-69635859	chr17:69632921-69637500	'Smchd1	-	E46-E48	E47	E45alt	CE	0.8	24.64	64.73	100	41.4	59.33	43.74	14.97	0.14
30850	Low	TC1701254	ENSMUSG00000043705	chr17:71625241-71625272	chr17:71620372-71625691	'Capn13	-	E13-E15	E14	E10alt	CE	0.93	43.87	48.33	48.46	40.14	37.61	40.48	7.48	0.14
31330	High	TC1800333	ENSMUSG00000009535	chr18:68706284-68706447	chr18:68706142-68710289	'Rnmt	+	E6-E8	E7	E7alt	CE	0.91	84.13	95.15	72.4	65.66	100	59.12	8.96	0.14
31469	High	TC1800449	ENSMUSG00000044252	chr18:13211801-13211934	chr18:13191040-13212836	'Osbpl1a	-	E18-E21	E19	E1alt	CE	0.94	100	86.82	78.74	77.93	65.55	86.22	11.96	0.14
31499	High	TC1800476	ENSMUSG00000041923	chr18:23146463-23146653	chr18:23128759-23147399	'Nol4	-	E9-E11	E10	E8alt	CE	1.01	67.41	67.07	72.15	65.35	55.82	57.56	9.3	0.14
31521	Low	TC1800503	ENSMUSG00000024388	chr18:32358784-32358828	chr18:32358438-32358898	'Myo7b	-	E38-E41	E39	E35var_alt		1	65.43	62.69	62.89	57.25	49.04	61.45	7.75	0.14
31525	High	TC1800504	ENSMUSG00000024386	chr18:32529626-32529688	chr18:32528026-32530207	'Proc	-	E1-E4	E2	E1var_alt	CE	0.88	32.3	31.11	32.41	27.83	24.02	28.67	5.1	0.14
31568	High	TC1800551	ENSMUSG00000024456	chr18:38287372-38287473	chr18:38282617-38311403	'Diap1	-	E1-E3	E2	E1alt	CE	0.86	100	80.88	58.39	65.89	84.24	43.12	15.34	0.14
31585	High	TC1800564	ENSMUSG00000024431	chr18:39866023-39866123	chr18:39863523-39866845	'Nr3c1	-	E1-E4	E2	E1alt	CE	0.81	92.13	86.14	85.81	83.26	79.83	88.66	4.11	0.14
31713	Low	TC1800740	ENSMUSG00000059852	chr18:80606292-80606314	chr18:80603515-80608816	'Kcng2	-	E14-E17	E16	E3alt	CE	0.97	51.08	100	83.82	46.38	61.88	80.13	15.5	0.14
32130	Low	TC1900390	ENSMUSG00000025207	chr19:44896221-44896224	chr19:44896092-44896224	'Sema4g	+	E15-E17	E16	E16var		0.93	39.82	44.19	42.87	36.15	40.28	31.7	6.25	0.14
32657	Low	TC1900870	ENSMUSG00000025199	chr19:43969404-43969777	chr19:43969404-43971119	'Chuk	-	E21-E24	E23	E17var_alt	A3SS	0.92	33.71	35.34	35.4	28.03	28.7	31.64	5.36	0.14
111	Low	TC0100106	ENSMUSG00000037432	chr1:36630273-36630348	chr1:36630272-36630348	'AC132456.5	+	E30-E32	E31	E1var_alt		0.97	100	90.75	81.44	80.1	63.71	94.94	11.15	0.13
385	Low	TC0100320	ENSMUSG00000026207	chr1:75654623-75654665	chr1:75654623-75655152	'Speg	+	E44-E46	E45	E36alt	A5SS	0.89	21.48	35.26	36.17	19.16	26.67	28.6	6.16	0.13
430	Low	TC0100350	ENSMUSG00000026166	chr1:83326614-83326616	chr1:83325720-83326616	'Ccl20	+	E1-E3	E2	E2var		1.06	82.59	81.09	86.34	79.49	77.55	80.99	3.99	0.13
517	Low	TC0100413	ENSMUSG00000026305	chr1:91014042-91014124	chr1:91013967-91015156	'Lrrfip1	+	E19-E22	E21	E13alt	CE	0.85	63.1	69.02	54.75	58.56	61.24	49.63	5.81	0.13
684	High	TC0100570	ENSMUSG00000070646	chr1:133222571-133222896	chr1:133221975-133228130		+	E4-E7	E6	E5var_alt	CE	0.91	48.06	42.32	58.75	48.55	39.79	39.41	7.12	0.13
1167	High	TC0101019	ENSMUSG00000037470	chr1:36415512-36415591	chr1:36415512-36416277	'Ugcgl1	-	E24-E26	E25	E23var_alt	A3SS	1.07	81.64	90.27	88.66	82.76	86.92	79.32	3.86	0.13
1446	Low	TC0101242	ENSMUSG00000067158	chr1:82737081-82737137	chr1:82736259-82737137	'Col4a4	-	E21-E23	E22	E8alt		0.94	37.16	56.97	62.18	41.67	40.43	46.96	9.09	0.13
1740	High	TC0101501	ENSMUSG00000026484	chr1:151420367-151420549	chr1:151411720-151433813	'Rnf2	-	E1-E4	E2	E1alt	CE	0.87	19.41	11.48	14.78	13.1	10.8	11.84	3.31	0.13
1842	High	TC0101590	ENSMUSG00000040848	chr1:165159048-165159132	chr1:165156168-165159326	'Sft2d2	-	E2-E4	E3	E3alt	CE	1.08	70.13	73.99	69.12	69.49	66.29	59.79	5.89	0.13
2001	High	TC0101737	ENSMUSG00000039246	chr1:185625773-185625941	chr1:185615139-185639843	'Lyplal1	-	E2-E4	E3	E3alt	CE	1.14	97.91	94	92.75	86.03	90.45	80.6	9.19	0.13
2747	Low	TC0200670		chr2:115824095-115826263	chr2:115824095-115826263		+	E2-E4	E3	E2var_alt	IR	0.94	36.17	36.66	46.69	35.6	34.58	30.19	6.39	0.13
3723	Low	TC0201454	ENSMUSG00000049252	chr2:41416088-41416088	chr2:41415714-41416213	'Lrp1b	-	E21-E24	E23	E18alt		0.96	7.42	16.8	16.03	5.66	8.51	6.2	6.63	0.13
3959	Low	TC0201751	ENSMUSG00000040687	chr2:90994202-90994238	chr2:90993804-90994238	'Madd	-	E40-E42	E41	E25alt		0.82	67.2	76.68	72.91	55.68	65.93	79.32	5.29	0.13
4000	Low	TC0201762	ENSMUSG00000040434	chr2:92220976-92221062	chr2:92220976-92221062	'Gyltl1b	-	E7-E9	E8	E3var_alt	IR	0.96	49.29	50.63	37.45	36.58	40.64	42.18	5.99	0.13
4072	High	TC0201799	ENSMUSG00000027175	chr2:104557144-104557324	chr2:104550762-104562763	'Tcp11l1	-	E1-E4	E3	E2	CE	1.18	46.49	53.75	30.35	36.01	49.36	27.62	5.87	0.13
4625	High	TC0202298	ENSMUSG00000002458	chr2:182192402-182192506	chr2:182192266-182194790	'Rgs19	-	E1-E4	E3	E2alt	CE	0.96	87.86	87.03	91.76	82.39	78.66	78.38	9.07	0.13
4737	Low	TC0300128	ENSMUSG00000037818	chr3:40691357-40691457	chr3:40691347-40693768	'3110057O12Rik	+	E13-E15	E14	E6alt		0.9	72.23	81.58	71.68	63.71	69.87	72.13	6.6	0.13
4779	High	TC0300165	ENSMUSG00000027751	chr3:54846549-54846785	chr3:54844899-54846785	'D3Ertd300e	+	E28-E33	E32	E19var_alt		0.88	68.58	71.4	71.22	62.93	73.2	61.97	4.36	0.13
4909	High	TC0300277	ENSMUSG00000019710	chr3:88033605-88033629	chr3:88033507-88035618	'Mrpl24	+	E2-E6	E4	E2alt	CE	0.94	28.2	34.18	37.68	28.36	25.45	33.39	4.29	0.13
4910	Low	TC0300277	ENSMUSG00000019710	chr3:88035543-88035618	chr3:88033630-88035618	'Mrpl24	+	E4-E6	E5	E2var_alt		0.94	92.27	98.29	94.8	83.06	100	65.64	12.22	0.13
4980	High	TC0300321		chr3:89520955-89521057	chr3:89518967-89524623		+	E1-E4	E3	E1alt	CE	0.98	96.31	93.3	52.43	60.69	49.59	66.68	21.69	0.13
5007	Low	TC0300334	ENSMUSG00000027939	chr3:90298662-90298721	chr3:90298662-90300029	'Nup210l	+	E20-E22	E21	E11alt	A5SS	0.91	9.9	24.39	23.93	9.57	11.8	13.49	7.79	0.13
5239	High	TC0300550	ENSMUSG00000027959	chr3:116376796-116376855	chr3:116368512-116378530	'Sass6	+	E1-E4	E2	E2	CE	0.77	66.28	72.79	100	62.42	65.3	78.23	11.04	0.13
5665	Low	TC0301021	ENSMUSG00000004894	chr3:88137920-88138131	chr3:88137920-88138131	'Hapln2	-	E4-E6	E5	E2var_alt	IR	0.94	63.95	62.73	61.87	61.99	54.95	51.23	6.8	0.13
6341	Low	TC0400230	ENSMUSG00000015242	chr4:53013888-53013891	chr4:53011129-53013943	'RP23-95M14.6	+	E4-E6	E5	E5alt		0.98	13.12	20.2	6.95	10.49	6.02	11.12	4.21	0.13
6412	High	TC0400284	ENSMUSG00000045917	chr4:62994057-62994101	chr4:62992654-62994578	'6330416G13Rik	+	E2-E5	E4	E1alt	CE	0.94	82.1	100	79.56	75.81	82.58	71.49	10.59	0.13
6415	High	TC0400284	ENSMUSG00000045917	chr4:62994579-62994608	chr4:62994102-62994608	'6330416G13Rik	+	E4-E6	E5	E1var_alt		0.94	82.1	100	79.56	75.81	82.58	71.49	10.59	0.13
6504	High	TC0400400	ENSMUSG00000028525	chr4:101631661-101631895	chr4:101571514-101863650	'Pde4b	+	E3-E5	E4	E1alt	CE	1.07	71.37	69.06	66.56	63.72	65.57	52.68	8.34	0.13
6537	Low	TC0400414	ENSMUSG00000063199	chr4:104355417-104355425	chr4:104327326-104355425		+	E5-E7	E6	E4var_alt		0.96	38.55	31.4	38.96	23.54	27.37	37.6	6.8	0.13
6574	High	TC0400436	ENSMUSG00000034762	chr4:106811159-106811336	chr4:106811134-106812079	'Glis1	+	E1-E3	E2	E1var_alt		0.87	65.64	73.09	59.68	52.22	69.82	57.69	6.22	0.13
6628	High	TC0400485	ENSMUSG00000028708	chr4:115222062-115222104	chr4:115215721-115224659	'Mknk1	+	E1-E3	E2	E1alt	CE	0.94	25.41	35.39	46.24	25.44	29.08	35.34	5.73	0.13
6727	Low	TC0400574	ENSMUSG00000028894	chr4:124244196-124244415	chr4:124243027-124244415	'Inpp5b	+	E28-E30	E29	E19var_alt		0.95	77.24	97.57	100	67.07	99.24	77.52	10.33	0.13
6793	High	TC0400625	ENSMUSG00000028797	chr4:129046518-129046608	chr4:129046273-129046842	'2510006D16Rik	+	E6-E8	E7	E2alt	CE	0.99	86.86	86.29	60.39	87.42	84.05	40.41	7.22	0.13
7051	High	TC0400799	ENSMUSG00000066007	chr4:145005362-145005430	chr4:144999954-145108580	'RP23-383I4.3	+	E1-E5	E2	E1alt	CE	0.78	85.96	93.01	82.01	85.65	87.29	65.45	7.53	0.13
7713	Low	TC0401496	ENSMUSG00000028907	chr4:124130608-124130736	chr4:124128503-124130736	'Utp11l	-	E2-E4	E3	E1alt		0.9	100	69.03	78.5	78.85	60.25	74.46	11.33	0.13
7773	Low	TC0401543	ENSMUSG00000000409	chr4:129000124-129000182	chr4:128996668-129000182	'Lck	-	E11-E14	E12	E9var_alt		0.97	80.45	55.99	81.12	68.87	65.92	56.79	8.66	0.13
8510	Low	TC0500300	ENSMUSG00000046808	chr5:71634445-71634779	chr5:71631547-71634779	'Atp10d	+	E26-E29	E28	E9var_alt		0.88	43.69	55.9	60.69	49.18	40.39	52.84	5.96	0.13
8552	Low	TC0500328	ENSMUSG00000036435	chr5:76473071-76473090	chr5:76470181-76474374	'Exoc1	+	E4-E7	E6	E4alt	CE	0.9	20.63	18.08	16.2	11.1	12.4	14.98	5.47	0.13
9060	High	TC0500746	ENSMUSG00000005474	chr5:135664915-135665004	chr5:135664699-135665515	'Mylc2pl	+	E1-E3	E2	E1alt	CE	1	70.8	59.24	60.33	56.89	55.47	55.53	7.5	0.13
9167	High	TC0500829	ENSMUSG00000029613	chr5:142974300-142974428	chr5:142972671-142974970	'Eif2ak1	+	E42-E44	E43	E12alt	CE	0.98	66.4	85.24	100	82.44	58.38	74.18	12.21	0.13
9395	Low	TC0501014	ENSMUSG00000010721	chr5:28398118-28398726	chr5:28398118-28411038	'Lmbr1	-	E1-E3	E2	E1var_alt		1	86.65	65.32	100	44.77	96.89	59.59	16.91	0.13
9485	High	TC0501090	ENSMUSG00000029127	chr5:37292015-37292055	chr5:37287359-37294704	'Zfp509	-	E3-E7	E5	E4alt	CE	0.94	15.29	14.66	12.41	9.8	12.12	8.85	3.86	0.13
9520	High	TC0501126	ENSMUSG00000029088	chr5:47835473-47835573	chr5:47808469-48215180	'Kcnip4	-	E2-E5	E3	E1alt	CE	1	86.08	87.45	80.06	77.2	75.76	83.07	5.86	0.13
9643	Low	TC0501272	ENSMUSG00000050676	chr5:89666253-89666359	chr5:89666253-89667800		-	E18-E20	E19	E12var_alt	A3SS	1.13	87.53	88.36	100	81.3	22.47	97.2	24.97	0.13
9700	High	TC0501315	ENSMUSG00000034724	chr5:95374713-95374897	chr5:95347483-95375042	'Cnot6l	-	E2-E4	E3	E1var_alt	CE	0.77	92.87	81.27	81.45	81.54	76.88	81.23	5.31	0.13
9745	Low	TC0501353	ENSMUSG00000029320	chr5:102838876-102838879	chr5:102838876-102844225	'1700016H13Rik	-	E3-E5	E4	E3var_alt		0.98	60.31	57.77	60.4	38.96	38.36	60.18	13.66	0.13
9905	High	TC0501516	ENSMUSG00000029608	chr5:120242300-120242470	chr5:120220500-120242970	'Rph3a	-	E3-E5	E4	E3alt	CE	0.96	50.16	55.18	58.53	48.45	44.21	52.71	6.17	0.13
9970	High	TC0501554	ENSMUSG00000029406	chr5:123378659-123378820	chr5:123377188-123379013	'Pitpnm2	-	E13-E15	E14	E9alt	CE	0.99	51.01	60.11	58.44	52.35	50.23	47.43	6.52	0.13
10013	High	TC0501589	ENSMUSG00000025337	chr5:129491833-129491891	chr5:129491833-129493033	'Sbds	-	E1-E3	E2	E1var	A3SS	1	83.33	84.57	84.21	80.54	80.54	78.22	4.27	0.13
10229	High	TC0600011	ENSMUSG00000032827	chr6:5106896-5107093	chr6:5087061-5109007	'Ppp1r9a	+	E15-E20	E19	E12alt	CE	0.8	100	82.43	77.81	85.75	62.85	72.87	12.92	0.13
10397	High	TC0600154	ENSMUSG00000068587	chr6:40694207-40694294	chr6:40693228-40756869	'Mgam	+	E84-E90	E85	E1alt	CE	1.04	80.91	100	37.34	59.02	61.44	54.72	14.36	0.13
10400	High	TC0600159	ENSMUSG00000029881	chr6:40993431-40993478	chr6:40990713-40993583		+	E4-E7	E6	E1alt	CE	0.82	14.83	11.52	13.29	9.82	11.03	8.58	3.4	0.13
10684	High	TC0600467		chr6:86602520-86602617	chr6:86602520-86602977		+	E2-E4	E3	E2var_alt	A5SS	1.01	58.54	52.71	57.38	47.22	49.28	57.76	4.79	0.13
10726	High	TC0600513	ENSMUSG00000064080	chr6:91341957-91342096	chr6:91340153-91345665	'Fbln2	+	E10-E12	E11	E9alt	CE	1.1	74.46	100	21.12	48.96	65.78	16.81	21.35	0.13
10764	High	TC0600549	ENSMUSG00000030077	chr6:103651490-103651558	chr6:103602593-103733337	'Chl1	+	E2-E6	E5	E2alt	CE	1.14	55.86	45.48	46.57	54.41	28.42	38.27	8.94	0.13
11327	High	TC0601055	ENSMUSG00000004980	chr6:51425176-51425238	chr6:51424689-51425238	'Hnrnpa2b1	-	E18-E20	E19	E7var_alt		0.89	83.65	81.84	100	70.32	96.76	68.02	10.13	0.13
11617	High	TC0601394	ENSMUSG00000068011	chr6:115615060-115615108	chr6:115612519-115617988	'RP23-119D13.2	-	E1-E5	E3	E1alt	CE	0.99	100	64.01	64.12	82.25	39.05	40.75	22.03	0.13
11851	Low	TC0601608	ENSMUSG00000015766	chr6:137615458-137615820	chr6:137584157-137636173	'Eps8	-	E2-E5	E4	E2var_alt	CE	0.75	26.93	23.76	28.93	25.42	18.92	22.79	4.16	0.13
11923	High	TC0601664	ENSMUSG00000068250	chr6:149263347-149263443	chr6:149249370-149266555	'Amn1	-	E2-E7	E4	E1var_alt	CE	0.91	74.9	69.87	80.96	58.49	79.66	68.93	6.22	0.13
12019	High	TC0700054	ENSMUSG00000070851	chr7:6548522-6548701	chr7:6548354-6548765		+	E4-E10	E7	E1var_alt		0.89	63	63.35	56.7	43.66	58.17	64.74	5.5	0.13
12280	Low	TC0700346	ENSMUSG00000013921	chr7:27233649-27233661	chr7:27233349-27233661	'Clip3	+	E1-E3	E2	E2var_alt		1.15	36.36	39.16	37.88	35.07	32.57	31.31	4.82	0.13
13382	Low	TC0701387	ENSMUSG00000030397	chr7:17110493-17110826	chr7:17110493-17111480	'Mark4	-	E18-E20	E19	E16var_alt	A3SS	1.15	100	95.46	69.49	68.24	72.46	87.18	12.36	0.13
13826	High	TC0701764	ENSMUSG00000047792	chr7:48263187-48263246	chr7:48262977-48263603		-	E1-E3	E2	E1var_alt	CE	0.91	40.24	46.5	29.28	25.01	21.26	22.5	15.75	0.13
14072	High	TC0702076	ENSMUSG00000052749	chr7:100419097-100420091	chr7:100416154-100420091	'A530023O14Rik	-	E3-E5	E4	E2var_alt		1.01	100	52.12	52.03	50.93	47.52	65.25	13.48	0.13
14073	Low	TC0702077	ENSMUSG00000030921	chr7:100485808-100485808	chr7:100485741-100486520	'Trim30	-	E3-E6	E5	E2alt		0.67	9.22	9.4	23.72	4.7	5.93	16.56	5.05	0.13
14458	High	TC0702487	ENSMUSG00000031090	chr7:140246374-140246489	chr7:140243508-140248452	'Nadsyn1	-	E2-E4	E3	E3	CE	0.96	100	58.68	75.37	70.45	68.01	67.37	9.41	0.13
14556	High	TC0800044	ENSMUSG00000039057	chr8:10560474-10560586	chr8:10537507-10561558	'Myo16	+	E50-E52	E51	E5alt	CE	1.07	90.28	95.05	96.32	92.74	90.39	87.57	3.65	0.13
14647	High	TC0800147	ENSMUSG00000031543	chr8:21916756-21916871	chr8:21909296-21917414	'Ank1	+	E42-E44	E43	E37alt	CE	0.86	99.27	100	70.86	79.63	66.97	78.43	15.03	0.13
14834	High	TC0800335	ENSMUSG00000071078	chr8:68587616-68587720	chr8:68587212-68587790	'Nr2c2ap	+	E2-E4	E3	E3alt		0.94	73.55	71.33	66.7	65.08	71.25	62.25	4.33	0.13
15014	High	TC0800452	ENSMUSG00000001909	chr8:83274060-83274086	chr8:83274060-83274418	'Trmt1	+	E1-E4	E2	E1var_alt	A5SS	0.92	52.46	55.51	68.08	46.21	48.55	47.61	11.23	0.13
15244	Low	TC0800644	ENSMUSG00000010936	chr8:109310671-109311771	chr8:109310671-109311771	'Vac14	+	E16-E18	E17	E15var_alt	IR	0.84	100	61.99	55.82	58.32	60.18	61.22	12.7	0.13
15370	High	TC0800759	ENSMUSG00000025812	chr8:125731087-125731203	chr8:125654106-125769602	'Pard3	+	E1-E3	E2	E1alt	CE	0.91	66.25	66.36	59.22	62.68	60.57	54.14	4.81	0.13
15511	High	TC0800903	ENSMUSG00000061313	chr8:24497775-24497841	chr8:24496073-24498088	'Ddhd2	-	E9-E11	E10	E10alt	CE	1	85.64	92.87	82.12	80.45	85.81	76.65	5.91	0.13
15778	Low	TC0801191	ENSMUSG00000003813	chr8:83423701-83423703	chr8:83423701-83423799	'Rad23a	-	E7-E9	E8	E5var_alt		0.94	71.54	71.69	72.61	65.77	66.46	73.1	3.5	0.13
16218	High	TC0900128	ENSMUSG00000036411	chr9:22309170-22309312	chr9:22303621-22310489	'9530077C05Rik	+	E3-E6	E5	E1var_alt	CE	1	65.04	83.99	74.31	29.61	77.26	69.43	15.68	0.13
16223	High	TC0900129	ENSMUSG00000035919	chr9:22355384-22355438	chr9:22355004-22369631	'Bbs9	+	E3-E5	E4	E1alt	CE	0.95	32.86	47.5	38.44	35.57	32.3	30.73	6.73	0.13
16251	High	TC0900154	ENSMUSG00000042185	chr9:31299218-31299423	chr9:31298921-31299423	'Nfrkb	+	E8-E10	E9	E5var_alt		0.93	100	88.12	68.73	79.38	77.72	71.62	9.38	0.13
16913	Low	TC0900744	ENSMUSG00000032489	chr9:110174800-110174816	chr9:110174786-110180763	'Kif9	+	E1-E3	E2	E1var_alt		1.05	77.72	85.99	83.34	82.65	63.56	78.48	7.45	0.13
17289	Low	TC0900979	ENSMUSG00000031969	chr9:26874242-26874410	chr9:26873694-26875161	'Acad8	-	E3-E5	E4	E3var_alt	CE	1.11	52.33	49.34	51.65	41.18	46.81	51.29	4.68	0.13
17639	High	TC0901305	ENSMUSG00000032228	chr9:72050488-72050560	chr9:71920138-72144525	'Tcf12	-	E4-E12	E5	E3alt	CE	0.84	78	82.63	80.45	76.43	77.72	73.76	4.39	0.13
17763	High	TC0901426	ENSMUSG00000044244	chr9:100111076-100111119	chr9:100109358-100111317	'Il20rb	-	E4-E7	E5	E4var_alt	CE	0.77	100	59.75	64.12	63.98	52.91	61.42	15.19	0.13
18172	High	TC0X00206	ENSMUSG00000031105	chrX:43720389-43720435	chrX:43716081-43721504	'Slc25a14	+	E1-E6	E5	E2alt	CE	0.92	100	76.43	84.77	68.53	78.51	78.33	11.95	0.13
18174	High	TC0X00206	ENSMUSG00000031105	chrX:43720389-43720435	chrX:43716459-43721504	'Slc25a14	+	E3-E6	E5	E2alt	CE	0.92	100	76.43	84.77	68.53	78.51	78.33	11.95	0.13
18541	High	TC0X00628	ENSMUSG00000025262	chrX:146164311-146164414	chrX:146158479-146187592	'Fam120c	+	E4-E6	E5	E4alt	CE	0.89	44.86	55.71	52.71	38.84	50.27	46.12	6.02	0.13
18571	High	TC0X00670	ENSMUSG00000041020	chrX:154236503-154236586	chrX:154233846-154244325	'Mtap7d2	+	E5-E11	E8	E3var	CE	1.05	45	21.48	58.21	25.54	36.44	32.28	10.14	0.13
18591	High	TC0X00674	ENSMUSG00000031303	chrX:154890516-154890550	chrX:154890413-154890881	'Map3k15	+	E37-E42	E39	E20var_alt	CE	1.03	53.28	54.33	59.82	54.9	45.99	46.23	6.77	0.13
18648	High	TC0X00706	ENSMUSG00000031355	chrX:164072784-164072831	chrX:164056421-164074425	'Arhgap6	+	E14-E17	E16	E9alt	CE	0.76	36.87	36.17	39.85	30.63	31.02	30.56	6.89	0.13
18903	Low	TC0X01010	ENSMUSG00000031185	chrX:62365118-62365249	chrX:62364923-62365484		-	E1-E4	E2	E1var_alt	CE	0.95	100	78.44	87	82.06	78.38	83.24	7.26	0.13
19069	High	TC0X01195	ENSMUSG00000031229	chrX:101238830-101239013	chrX:101227353-101256318	'Atrx	-	E2-E5	E3	E2alt	CE	0.67	81.62	62.92	54.62	60.92	55.25	55.96	9.01	0.13
19187	Low	TC0X01374	ENSMUSG00000025283	chrX:150015044-150015064	chrX:150015044-150015139	'Sat1	-	E6-E8	E7	E5var_alt	A3SS	1.25	66.68	93.63	98.8	48.75	53.34	100	19.01	0.13
19618	Low	TC1000292	ENSMUSG00000069601	chr10:69479751-69479800	chr10:69476890-69479800	'Ank3	+	E20-E22	E21	E12var		1.04	100	76.77	76.85	91.87	64.67	58.62	12.82	0.13
19645	High	TC1000309	ENSMUSG00000040009	chr10:74634443-74634507	chr10:74623034-74646585	'Gnaz	+	E1-E3	E2	E2	CE	1.1	7.18	9.96	12.31	6.99	6.57	5.98	3.3	0.13
19780	High	TC1000434	ENSMUSG00000004933	chr10:81050167-81050301	chr10:81049572-81050477	'Matk	+	E2-E4	E3	E2alt	CE	0.98	64.95	66.64	65.8	63.29	57.85	59.72	5.51	0.13
20124	High	TC1000772	ENSMUSG00000039232	chr10:12664358-12664472	chr10:12642339-12664472	'Stx11	-	E1-E4	E2	E2		0.99	80.87	78.15	85.2	72.36	68.97	83.44	6.48	0.13
20145	High	TC1000799	ENSMUSG00000019850	chr10:18736089-18736261	chr10:18733477-18736839	'Tnfaip3	-	E1-E4	E2	E1var_alt	CE	0.9	79.09	84.11	82.94	76.4	72.71	78.28	6.25	0.13
20157	Low	TC1000820	ENSMUSG00000061983	chr10:23538763-23538980	chr10:23538756-23538980	'Rps12	-	E7-E9	E8	E2var_alt		0.95	87.02	100	93.66	68.42	93.01	75.96	14.43	0.13
20833	Low	TC1100025	ENSMUSG00000009076	chr11:4656716-4656724	chr11:4656716-4674361	'Zmat5	+	E1-E3	E2	E1var_alt		1.06	36.46	32.11	43.47	25.84	30.16	33.16	7.63	0.13
20904	High	TC1100067	ENSMUSG00000048834	chr11:16233973-16234431	chr11:16215260-16320226	'Vstm2a	+	E4-E7	E6	E5var	CE	1.3	59.88	100	37.12	56.82	40.93	62.88	12.12	0.13
21324	High	TC1100465	ENSMUSG00000040829	chr11:70545724-70545839	chr11:70545571-70545930	'Zmynd15	+	E9-E11	E10	E8	CE	0.9	59.91	57.44	68.37	60.44	52.41	52.78	6.7	0.13
21362	High	TC1100488	ENSMUSG00000040471	chr11:72518294-72518406	chr11:72517339-72518713	'Ggt6	+	E1-E4	E3	E3	CE	0.87	80.8	77.46	71.52	70.79	70.6	69.03	6.46	0.13
21815	High	TC1100894	ENSMUSG00000018411	chr11:104407588-104408297	chr11:104403966-104411402	'Mapt	+	E7-E10	E9	E4alt		1.03	39.23	42.2	44.72	31.8	39.56	36.49	6.1	0.13
21816	High	TC1100894	ENSMUSG00000018411	chr11:104414254-104414354	chr11:104411452-104414354	'Mapt	+	E10-E12	E11	E5var_alt		1.03	40	38.01	34.84	32.76	34.06	33.95	4.03	0.13
22324	High	TC1101304	ENSMUSG00000051192	chr11:50900219-50900359	chr11:50899510-50900359	'AL627215.12	-	E1-E4	E2	E1var_alt		1.03	29.06	22.98	26.59	22.42	17.3	21.61	5.76	0.13
22369	Low	TC1101341	ENSMUSG00000020400	chr11:54909108-54909159	chr11:54897640-54912778	'Tnip1	-	E2-E4	E3	E1alt	CE	0.99	72.71	77.63	74.51	71.98	72.23	60.28	6.79	0.13
22415	High	TC1101405	ENSMUSG00000019373	chr11:59914430-59914478	chr11:59911785-59914577	'Cops3	-	E4-E7	E5	E3var_alt	CE	1.04	85.96	100	95.13	85.42	94.19	76.68	8.27	0.13
22613	Low	TC1101592	ENSMUSG00000020745	chr11:74767841-74767841	chr11:74767639-74770551	'Pafah1b1	-	E6-E8	E7	E5alt		1	100	11.76	96.23	6.33	27	45.1	43.19	0.13
23101	High	TC1102027	ENSMUSG00000041629	chr11:113792634-113792907	chr11:113786449-113792907	'D11Wsu99e	-	E1-E3	E2	E1alt		0.98	66.79	65.52	66.23	62.56	58.67	63.69	4.54	0.13
23367	High	TC1200040	ENSMUSG00000020608	chr12:11340181-11340285	chr12:11338032-11343525	'Smc6	+	E5-E7	E6	E4alt	CE	0.69	83.96	84.8	90.61	82.5	82	84	3.62	0.13
23399	High	TC1200076	ENSMUSG00000052632	chr12:19419396-19419599	chr12:19302223-19527609	'Asap2	+	E4-E8	E6	E2alt	CE	0.97	100	79.98	98.28	86.98	77.16	89.62	8.17	0.13
23603	High	TC1200245	ENSMUSG00000034574	chr12:69833620-69833727	chr12:69775129-69839616	'Daam1	+	E1-E4	E3	E1alt	CE	0.81	52.08	50.89	47.12	47.8	44.22	45.02	4.35	0.13
23883	Low	TC1200444	ENSMUSG00000021115	chr12:103553602-103553607	chr12:103549647-103553607	'Vrk1	+	E5-E7	E6	E6var_alt		0.84	40.63	47.62	100	52.13	52.03	42.24	13.95	0.13
24044	Low	TC1200632	ENSMUSG00000036523	chr12:16760874-16760876	chr12:16760874-16762388	'Greb1	-	E19-E21	E20	E15var		0.94	62.47	74.93	69.79	63.69	67.34	56.03	6.71	0.13
24493	High	TC1300004		chr13:3362722-3362759	chr13:3362722-3363891		+	E1-E3	E2	E1var_alt	A5SS	0.72	100	57.32	67.63	66.12	53.12	68.1	12.54	0.13
24717	High	TC1300297	ENSMUSG00000021488	chr13:54344549-54344666	chr13:54343670-54348676	'Nsd1	+	E7-E9	E8	E6alt	CE	0.9	43.11	49.93	44.8	33.06	42.77	46.51	5.17	0.13
24775	High	TC1300357	ENSMUSG00000069217	chr13:63474102-63474147	chr13:63473429-63479620		+	E21-E28	E24	E2alt	CE	0.89	75.54	77.74	100	49.56	57.34	87.21	19.72	0.13
26093	High	TC1400467	ENSMUSG00000046204	chr14:61776294-61776338	chr14:61772182-61776647	'AC165148.2-1	+	E1-E4	E3	E1var_alt	CE	1.04	38.74	49.85	37.98	31.73	37.68	28.43	9.58	0.13
26458	Low	TC1400841	ENSMUSG00000021835	chr14:41706173-41706174	chr14:41706173-41707236	'Bmp4	-	E3-E5	E4	E2var		2.04	88.38	89.37	70.11	67.93	81.51	78.33	6.7	0.13
26562	Low	TC1400983	ENSMUSG00000022156	chr14:50986331-50986341	chr14:50986187-50986651	'Gzme	-	E2-E4	E3	E2alt	CE	0.64	24.25	26.71	14.12	32.71	9.74	12.98	3.22	0.13
26768	Low	TC1401222	ENSMUSG00000032849	chr14:113018658-113018695	chr14:113018658-113019324	'Abcc4	-	E15-E17	E16	E9var	A3SS	0.96	27.75	25.17	30.73	27.37	21.74	22.92	3.87	0.13
27082	Low	TC1500220	ENSMUSG00000071739	chr15:75729442-75729515	chr15:75729191-75732400		+	E15-E18	E17	E2var	CE	1.01	100	65.67	70.49	70.65	71.39	62	10.71	0.13
27126	High	TC1500250	ENSMUSG00000033669	chr15:76961778-76962021	chr15:76961778-76969918	'Zfp7	+	E1-E3	E2	E1var_alt	A5SS	0.92	29.12	37.08	40.43	28.05	30.83	28.87	6.3	0.13
27316	High	TC1500407	ENSMUSG00000063296	chr15:94881145-94881243	chr15:94718840-94933559	'Tmem117	+	E4-E6	E5	E4alt	CE	1.08	100	97.87	63.63	71.63	70.55	84.28	11.68	0.13
27535	High	TC1500584	ENSMUSG00000056069	chr15:27760301-27760387	chr15:27760196-27761169	'Fam105a	-	E7-E9	E8	E6var_alt	CE	0.67	28.98	58.39	67.25	28.44	33.92	58.34	11.31	0.13
27702	High	TC1500737	ENSMUSG00000022607	chr15:73440578-73440888	chr15:73423911-73445592	'Ptk2	-	E7-E9	E8	E3alt	CE	1.04	29.65	40.01	33.53	28.11	31.19	31.59	4.1	0.13
27712	Low	TC1500742	ENSMUSG00000058416	chr15:73841961-73842170	chr15:73841696-73842170		-	E30-E32	E31	E6alt		0.97	37.39	34.05	43.03	39.44	25.44	31.84	5.92	0.13
27952	High	TC1500937	ENSMUSG00000015377	chr15:89269324-89269375	chr15:89269324-89269473	'Fam116b	-	E12-E14	E13	E11var_alt	A3SS	1.07	47.54	59.71	50.79	47.08	50.83	44.17	5.32	0.13
28915	High	TC1600662	ENSMUSG00000038094	chr16:29085915-29085943	chr16:29085915-29086653	'Atp13a4	-	E27-E29	E28	E19alt	A3SS	0.97	35.72	42.94	49.33	24.34	39.12	28.84	11.9	0.13
29054	High	TC1600803	ENSMUSG00000022757	chr16:56561251-56561396	chr16:56558060-56562434	'Tfg	-	E5-E7	E6	E4alt	CE	1.06	93.7	96.95	96.53	89.46	90.23	95.27	4.07	0.13
29201	Low	TC1600974	ENSMUSG00000014039	chr16:98196168-98196201	chr16:98196168-98196721	'Prdm15	-	E15-E17	E16	E11var_alt	A3SS	0.92	92.6	92.91	90.94	87.14	90.23	87.24	3.95	0.13
29269	Low	TC1700030	ENSMUSG00000023826	chr17:10021614-10021616	chr17:9955726-10021616	'Park2	+	E7-E9	E8	E3var_alt		1.07	89.36	100	43.61	71.45	66.23	61.88	11.14	0.13
29449	Low	TC1700158	ENSMUSG00000008953	chr17:22903819-22903992	chr17:22903741-22903992		+	E12-E14	E13	E7var_alt		1.08	33.37	40.52	40.55	31.81	33.93	31.63	5.69	0.13
29863	Low	TC1700461	ENSMUSG00000002768	chr17:44810187-44810411	chr17:44810067-44810411	'Mea1	+	E6-E8	E7	E1var_alt		1.05	50.57	57.43	53.7	45.86	48.86	50.87	5.37	0.13
30365	Low	TC1700846	ENSMUSG00000039615	chr17:24015202-24015286	chr17:24015202-24015286	'Stub1	-	E5-E7	E6	E2var_alt	IR	1	6.87	9.86	8.07	6.51	6.63	4.94	2.24	0.13
30584	High	TC1701011	ENSMUSG00000024426	chr17:34004027-34005046	chr17:34002525-34005542	'2610110G12Rik	-	E15-E19	E16	E9alt		1.17	38.93	32.59	32.86	27.58	33	31.69	4.04	0.13
30701	Low	TC1701126	ENSMUSG00000036568	chr17:44942127-44942172	chr17:44942012-44943920	'BC032203	-	E6-E8	E7	E6var_alt	CE	0.98	20.22	21.88	24.54	15.64	18.08	21.56	3.79	0.13
31128	Low	TC1800144	ENSMUSG00000037058	chr18:35976147-35976218	chr18:35974861-35984839	'Paip2	+	E1-E3	E2	E1alt	CE	1.08	36.51	45.1	41.91	34.66	42.79	34.27	3.93	0.13
31523	Low	TC1800503	ENSMUSG00000024388	chr18:32390661-32390666	chr18:32390237-32390666	'Myo7b	-	E13-E15	E14	E12alt		1	57.71	57.08	60.18	56.31	46.33	50.76	7.19	0.13
31750	High	TC1900011	ENSMUSG00000024843	chr19:3770172-3770277	chr19:3769605-3770541	'Chka	+	E6-E8	E7	E1alt	CE	0.77	88.14	88.45	84.7	82.3	87.32	69.76	7.31	0.13
32019	High	TC1900268	ENSMUSG00000024780	chr19:28715845-28717407	chr19:28711892-28724642	'Cdc37l1	+	E7-E11	E10	E7alt		1.02	79.06	84.77	74.93	69.05	78.09	69.68	7.31	0.13
32196	Low	TC1900444	ENSMUSG00000024974	chr19:53521411-53521413	chr19:53520389-53521413	'Smc3	+	E8-E10	E9	E8var_alt		0.66	13.27	5.02	3.91	4.03	2.59	3.22	4.12	0.13
32444	High	TC1900616	ENSMUSG00000003680	chr19:8465285-8465340	chr19:8464157-8466372	'Taf6l	-	E1-E4	E3	E1alt	CE	0.95	79.3	83.5	82.07	75.07	77.8	73.24	6.25	0.13
32557	High	TC1900777	ENSMUSG00000046324	chr19:29339278-29339397	chr19:29337235-29339695	'Ermp1	-	E3-E5	E4	E3alt	CE	0.84	43.01	47.63	51.71	39.26	38.09	48.45	5.52	0.13
53	High	TC0100049	ENSMUSG00000025776	chr1:17916816-17916996	chr1:17916368-17917827	'Crispld1	+	E1-E3	E2	E2alt	CE	0.86	78.67	83.1	82.64	77.9	78.28	74.02	4.73	0.12
276	High	TC0100239	ENSMUSG00000052062	chr1:62439241-62439425	chr1:62407146-62452197	'Pard3b	+	E14-E16	E15	E10alt	CE	0.75	100	81.1	81.6	82.22	75.99	77.02	9.16	0.12
367	Low	TC0100315	ENSMUSG00000026197	chr1:75392156-75392434	chr1:75392156-75392434	'Zfand2b	+	E4-E6	E5	E2var_alt	IR	0.98	100	77.47	71.97	87.31	64.69	65.92	10.51	0.12
646	High	TC0100553	ENSMUSG00000066936	chr1:132130037-132130106	chr1:132126806-132152451	'AC124108.15-1	-	E5-E8	E7	E4alt	CE	1	100	73.09	85.84	70.4	69.72	82.53	12.1	0.12
705	Low	TC0100594	ENSMUSG00000054412	chr1:135475439-135475445	chr1:135475147-135482255	'EG215714	+	E2-E4	E3	E2alt	CE	0.96	45.87	8.98	47.12	29.92	31.16	14.26	8.87	0.12
709	High	TC0100600	ENSMUSG00000026414	chr1:135729994-135730022	chr1:135728120-135731763	'Tnnt2	+	E6-E13	E10	E3var_alt	CE	0.97	91.23	100	99.36	94.14	70.5	87.58	12.79	0.12
815	Low	TC0100687	ENSMUSG00000026702	chr1:161177606-161177613	chr1:161175594-161179102		+	E43-E45	E44	E11alt	CE	1	99.48	67.19	100	18.75	33.85	72.4	47.22	0.12
899	Low	TC0100751	ENSMUSG00000013973	chr1:171306885-171308345	chr1:171301379-171308345	'Dedd	+	E5-E7	E6	E1var_alt		0.96	99.43	100	93.99	72.88	90.34	97.17	11.01	0.12
1287	High	TC0101117	ENSMUSG00000038331	chr1:57220284-57220499	chr1:57219052-57223410	'Satb2	-	E1-E3	E2	E2alt	CE	0.86	43.24	39.44	34.58	32.31	44.29	27.25	4.47	0.12
1289	Low	TC0101121	ENSMUSG00000048495	chr1:57652091-57652109	chr1:57647518-57652109	'1110034B05Rik	-	E2-E4	E3	E1alt		0.85	49.65	31.56	27.03	13.91	23.63	17.63	17.69	0.12
1447	High	TC0101242	ENSMUSG00000067158	chr1:82740044-82740084	chr1:82738331-82741479	'Col4a4	-	E16-E19	E18	E6alt	CE	0.94	38.51	47.63	46.48	35.38	39.27	38.57	6.47	0.12
1791	High	TC0101542	ENSMUSG00000033557	chr1:156679489-156679580	chr1:156668768-156681466	'Fam20b	-	E1-E3	E2	E2var_alt	CE	0.98	66.43	65.43	63.73	58.62	61.26	63.21	4.17	0.12
1802	Low	TC0101553	ENSMUSG00000040796	chr1:159172127-159172138	chr1:159171944-159172241		-	E2-E5	E3	E3var_alt	CE	0.98	92.69	90.89	90.05	86.04	87.71	86.94	4.32	0.12
1878	Low	TC0101625	ENSMUSG00000026659	chr1:170857505-170857517	chr1:170857505-170861543	'Dusp12	-	E1-E3	E2	E1var_alt	A3SS	0.97	39.44	38.57	48.17	38.81	30.93	41.29	5.05	0.12
1968	Low	TC0101701	ENSMUSG00000070477	chr1:179713219-179713297	chr1:179713219-179713374		-	E13-E15	E14	E4var_alt	A3SS	0.93	100	91.61	38.79	55.36	65.42	49.89	19.91	0.12
2132	Low	TC0200068	ENSMUSG00000023206	chr2:11662323-11662571	chr2:11659264-11662571	'Il15ra	+	E7-E10	E9	E2var_alt		0.92	94.43	91.18	94.31	100	91.2	57.49	10.41	0.12
2242	Low	TC0200168		chr2:26465728-26466533	chr2:26465092-26466533		+	E2-E5	E4	E2var_alt		1.09	81.94	69.75	73.47	70.26	63.84	76.32	4.91	0.12
2250	Low	TC0200171	ENSMUSG00000036186	chr2:26640041-26640049	chr2:26640041-26642099	'Fam69b	+	E2-E4	E3	E2var		1.25	86.5	85.43	86.25	81.77	80.78	84.76	3.63	0.12
2643	High	TC0200574	ENSMUSG00000040549	chr2:91377695-91377796	chr2:91377567-91397038	'Ckap5	+	E1-E3	E2	E1alt	CE	0.74	43.67	20.43	22.88	19.77	18.44	29.76	6.33	0.12
2790	High	TC0200709	ENSMUSG00000062646	chr2:120227183-120227325	chr2:120226199-120228923	'Ganc	+	E35-E37	E36	E5alt	CE	1.03	67.22	62.76	59.29	54.15	46.48	65.11	7.84	0.12
2818	Low	TC0200727	ENSMUSG00000027242	chr2:121247702-121247716	chr2:121247702-121251392	'Wdr76	+	E1-E3	E2	E1var_alt	A5SS	0.75	66.47	46.05	100	46.56	85.71	38.49	13.92	0.12
2838	High	TC0200747	ENSMUSG00000027200	chr2:124401559-124401614	chr2:124401198-124403057	'Sema6d	+	E22-E24	E23	E15alt	CE	0.94	44.7	46.88	36.42	39.46	33.48	37.78	5.76	0.12
3691	High	TC0201424	ENSMUSG00000035778	chr2:35423784-35423818	chr2:35420739-35429491	'Ggta1	-	E7-E10	E8	E6alt	CE	1.07	57.69	65.72	51.02	54.4	52.9	50.87	5.42	0.12
3971	High	TC0201753	ENSMUSG00000002109	chr2:91069461-91069605	chr2:91063331-91084824	'Ddb2	-	E3-E8	E4	E4alt	CE	1.23	64.48	74.96	67.52	58.69	66.47	63.37	6.14	0.12
4832	High	TC0300205		chr3:65784966-65787252	chr3:65770252-65826384		+	E2-E5	E4	E3		0.9	77.07	100	50.23	50.75	72.38	53.69	16.83	0.12
4834	High	TC0300210	ENSMUSG00000034544	chr3:67087096-67087194	chr3:67086813-67095523	'Rsrc1	+	E2-E5	E4	E1var_alt	CE	0.88	40.59	39.08	34.29	30.53	35.18	32.15	5.37	0.12
4940	Low	TC0300301	ENSMUSG00000028060	chr3:88819150-88819740	chr3:88814316-88822581	'2810403A07Rik	+	E12-E14	E13	E10alt		1.02	37.53	50.16	46.65	34.38	49.11	37.7	4.39	0.12
5255	High	TC0300569	ENSMUSG00000053965	chr3:122500591-122501024	chr3:122499736-122518257	'Pde5a	+	E1-E3	E2	E1alt	CE	0.79	36.49	39.07	40.55	33.07	35.3	33.92	4.61	0.12
5274	High	TC0300587	ENSMUSG00000051278	chr3:127419285-127419407	chr3:127411164-127421422	'4930422G04Rik	+	E14-E16	E15	E6alt	CE	0.79	72.82	67.8	100	63.22	69.41	67.07	13.64	0.12
5339	High	TC0300636	ENSMUSG00000004127	chr3:137954527-137954632	chr3:137951947-137955614	'Rg9mtd2	+	E2-E5	E4	E1alt	CE	0.97	55.73	64.07	53.04	49.11	46.5	52.47	8.25	0.12
5498	High	TC0300807	ENSMUSG00000027674	chr3:32889233-32889303	chr3:32823844-32951616	'Pex5l	-	E1-E8	E6	E2alt	CE	0.92	100	72.94	76.07	84.75	54.79	53.05	18.81	0.12
6002	High	TC0301344	ENSMUSG00000032854	chr3:125776292-125776388	chr3:125753300-125794399	'Ugt8a	-	E1-E3	E2	E2alt	CE	1	98	97.54	97.54	94.1	93.47	91.46	4.68	0.12
6300	High	TC0400157	ENSMUSG00000035816	chr4:43703506-43703621	chr4:43703388-43703841		+	E18-E20	E19	E12alt	CE	1.08	65.26	66.12	58.95	49.7	56.34	63.35	6.98	0.12
6349	High	TC0400234	ENSMUSG00000039398	chr4:53700924-53700951	chr4:53700337-53707803		+	E14-E16	E15	E4alt	CE	0.81	96.5	100	87.42	88.88	79.81	78.73	12.17	0.12
6555	Low	TC0400421	ENSMUSG00000028514	chr4:105812623-105812628	chr4:105811494-105812772	'Usp24	+	E71-E74	E73	E18alt	CE	0.89	100	69.82	94.55	85.74	66.23	77.84	11.52	0.12
6611	High	TC0400470		chr4:114288610-114290313	chr4:114286098-114292628		+	E1-E3	E2	E2alt		1.06	85.99	73.31	88.62	68.03	67.69	71.58	13.54	0.12
6652	High	TC0400512	ENSMUSG00000048772	chr4:116629068-116629152	chr4:116628574-116642299	'Tmem53	+	E1-E4	E3	E1alt	CE	1.31	19.03	17.93	15.04	13.39	14.8	13.1	3.57	0.12
6706	High	TC0400554	ENSMUSG00000028653	chr4:122496713-122496821	chr4:122494201-122497130	'Trit1	+	E10-E12	E11	E7alt	CE	1.05	72.26	75.07	77.27	65.94	71.64	71.06	5.31	0.12
6837	High	TC0400645	ENSMUSG00000028581	chr4:130130369-130130462	chr4:130127854-130140524	'Laptm5	+	E1-E3	E2	E1alt	CE	0.69	100	61.82	77.25	80.58	46.67	71.1	13.57	0.12
6997	High	TC0400729	ENSMUSG00000028758	chr4:137676648-137676767	chr4:137674704-137679690	'Kif17	+	E26-E28	E27	E3alt	CE	0.97	30.79	24.15	26.52	26.1	18.04	21.68	5.21	0.12
7345	Low	TC0401097	ENSMUSG00000035495	chr4:46152195-46152224	chr4:46149406-46152306	'BC057893	-	E1-E4	E2	E2var_alt	CE	1	76.43	62.67	60.24	43.19	63.74	67.52	8.3	0.12
7367	High	TC0401119	ENSMUSG00000039611	chr4:49611014-49611284	chr4:49601056-49611438	'2810432L12Rik	-	E1-E3	E2	E1var_alt	CE	0.9	59.59	67.86	60.34	60.68	52.85	57.54	5.57	0.12
7495	Low	TC0401265	ENSMUSG00000008489	chr4:90646174-90646176	chr4:90646174-90646747	'Elavl2	-	E11-E13	E12	E6var_alt		1.02	30.84	77.09	100	27.41	17.56	52.89	36.69	0.12
8127	High	TC0500004	ENSMUSG00000040274	chr5:3349900-3349977	chr5:3347581-3350125	'Cdk6	+	E1-E3	E2	E2alt	CE	0.97	25.25	28.17	24.38	23.12	20.34	23.2	3.71	0.12
8363	High	TC0500175	ENSMUSG00000029110	chr5:33399489-33399653	chr5:33399041-33405078	'Rnf4	+	E1-E5	E3	E1alt	CE	1.01	16.15	16.49	21.41	15.08	12.27	15.91	3.6	0.12
8522	High	TC0500306	ENSMUSG00000029152	chr5:72681536-72681580	chr5:72681536-72688225	'Ociad1	+	E8-E13	E9	E7var_alt	A5SS	1.14	32.87	49.97	56.88	32.06	35.85	42.91	9.64	0.12
8617	Low	TC0500361	ENSMUSG00000064156	chr5:88268675-88268728	chr5:88268624-88268728	'Muc10	+	E4-E6	E5	E3var_alt		0.94	69.03	45.34	50.36	57.21	43.02	44.28	6.74	0.12
8946	High	TC0500636	ENSMUSG00000029470	chr5:121958817-121958896	chr5:121953449-121959212	'P2rx4	+	E5-E7	E6	E6alt	CE	0.96	78.91	85.59	77.6	75.09	77.46	76.72	4.28	0.12
9461	High	TC0501067	ENSMUSG00000001082	chr5:33699484-33699655	chr5:33699343-33699655	'Mfsd10	-	E1-E3	E2	E2var_alt		0.98	46.72	56.02	74.4	45.07	52.7	60.62	6.25	0.12
9589	High	TC0501203	ENSMUSG00000029153	chr5:72702446-72702492	chr5:72701367-72704049	'Ociad2	-	E7-E9	E8	E6	CE	1.07	41.77	49.78	52.02	35.06	44.51	48.42	5.19	0.12
10037	High	TC0501605	ENSMUSG00000043614	chr5:134047739-134047909	chr5:134045264-134049342	'Vps37d	-	E1-E4	E2	E1alt	CE	0.99	54.14	46.36	48.61	41.8	49.45	46.24	3.87	0.12
10054	High	TC0501623	ENSMUSG00000029705	chr5:135273649-135273801	chr5:135258344-135276003	'Cux1	-	E27-E29	E28	E12alt	CE	0.98	85.65	88.01	100	72.36	88.53	81.5	10.42	0.12
10135	Low	TC0501694	ENSMUSG00000066640	chr5:141921873-141921889	chr5:141921710-141928013	'Fbxl18	-	E1-E3	E2	E1var_alt	CE	1.04	32.67	40.19	28.2	29.26	34.59	14.61	7.53	0.12
10173	Low	TC0501731	ENSMUSG00000061292	chr5:144871580-144871629	chr5:144871477-144871740	'Cyp3a59	+	E17-E20	E19	E11var_alt	CE	1.06	56.86	58.29	55.31	61.83	32.89	50.68	8.35	0.12
10181	Low	TC0501735	ENSMUSG00000041468	chr5:145478523-145478527	chr5:145478523-145479149	'Gpr12	-	E1-E4	E3	E1var		1	43.53	89.73	72	44.52	59.07	47.91	17.92	0.12
10642	Low	TC0600433	ENSMUSG00000068323	chr6:83289629-83289634	chr6:83288943-83289634	'Slc4a5	+	E9-E11	E10	E6var_alt		0.96	91.64	93.17	92.8	88.39	86.51	89.98	4.24	0.12
10828	High	TC0600588	ENSMUSG00000056952	chr6:113863469-113863651	chr6:113863469-113864964	'Tatdn2	+	E3-E5	E4	E3var_alt	A5SS	0.96	81.24	82.42	85.29	78.08	81.38	80.56	2.98	0.12
11194	High	TC0600911	ENSMUSG00000023089	chr6:24465926-24466041	chr6:24462524-24470539	'Ndufa5	-	E2-E4	E3	E3alt	CE	1.02	62.35	76.98	78.5	57.33	74.01	64.85	7.22	0.12
11275	High	TC0600991	ENSMUSG00000029915	chr6:40514382-40514455	chr6:40509505-40515175	'Clec5a	-	E2-E6	E3	E2alt	CE	0.43	87.17	75.83	79.14	68.67	71.93	77.74	7.93	0.12
11899	High	TC0601638	ENSMUSG00000054966	chr6:145518142-145518336	chr6:145510737-145633918	'Ifltd1	-	E2-E9	E8	E5	CE	0.96	91.98	90.37	81.83	58.85	90.47	75.4	13.15	0.12
12129	High	TC0700176	ENSMUSG00000002043	chr7:17198221-17198336	chr7:17197672-17198336	'Trappc6a	+	E6-E8	E7	E4var_alt		1.23	35.2	46.48	35.84	35.68	38.15	28.41	5.09	0.12
12140	High	TC0700209	ENSMUSG00000015721	chr7:20214667-20214836	chr7:20212202-20218166	'Nlrp5	+	E11-E13	E12	E11	CE	1.47	59.04	63.79	68.7	50.22	63.7	54.66	7.65	0.12
12169	Low	TC0700239	ENSMUSG00000011350	chr7:21615186-21615230	chr7:21615186-21615370	'EG545936	+	E15-E17	E16	E3alt	A5SS	0.96	64.1	68.21	65.28	57.35	61.6	56.3	7.45	0.12
12923	High	TC0700961	ENSMUSG00000062017	chr7:116134920-116135078	chr7:116133921-116138412	'Abca14	+	E4-E6	E5	E5	CE	1.21	80.45	69.42	78.91	50	68.51	76.16	11.37	0.12
13179	High	TC0701166	ENSMUSG00000025510	chr7:137886087-137886160	chr7:137884731-137886519	'Cd151	+	E1-E6	E5	E1alt	CE	1.19	60.56	65.42	52.09	53.95	55.46	54.55	4.7	0.12
13428	High	TC0701452	ENSMUSG00000003123	chr7:22185310-22185629	chr7:22178461-22187406	'Lipe	-	E1-E5	E3	E1alt	CE	0.88	100	71.08	79.29	81.04	70.1	61.09	12.71	0.12
13553	High	TC0701527	ENSMUSG00000053985	chr7:26988482-26988581	chr7:26987551-26993182	'Zfp14	-	E2-E4	E3	E3alt	CE	1.11	79.96	80.86	76.17	78.63	70.63	69.56	6.06	0.12
13566	High	TC0701532	ENSMUSG00000056028	chr7:27177122-27177184	chr7:27177122-27177201	'AC149067.3-1	-	E1-E3	E2	E1var_alt		0.96	78.99	85.44	84.41	78.95	81.43	74.38	4.69	0.12
13661	Low	TC0701624	ENSMUSG00000070626	chr7:38033064-38033091	chr7:38033632-38034135		-	E27-E	E33	E3var_alt		1.03	71.17	100	69.33	45.4	66.26	52.76	25.36	0.12
13662	Low	TC0701624	ENSMUSG00000070626	chr7:38033064-38033091	chr7:38033788-38034116		-	E28-E	E33	E3var_alt		1.03	71.17	100	69.33	45.4	66.26	52.76	25.36	0.12
13663	Low	TC0701624	ENSMUSG00000070626	chr7:38033064-38033091	chr7:38034276-38034910		-	E21-E	E33	E3var_alt		1.03	71.17	100	69.33	45.4	66.26	52.76	25.36	0.12
14274	Low	TC0702304	ENSMUSG00000030677	chr7:123124549-123124628	chr7:123124549-123124628	'Kif22	-	E18-E20	E19	E6alt	IR	0.85	36.66	57.45	32.21	38.53	38.7	33.58	5.17	0.12
14316	High	TC0702350	ENSMUSG00000030849	chr7:126314656-126314802	chr7:126313461-126315880	'Fgfr2	-	E10-E12	E11	E6alt	CE	1.01	81.3	72.41	82	73.3	75.06	74.84	4.17	0.12
14426	High	TC0702452	ENSMUSG00000025147	chr7:138453111-138453237	chr7:138443786-138488265	'2700078K21Rik	-	E1-E3	E2	E1var_alt	CE	0.99	33.44	35.04	35.16	30.17	27.23	31.49	4.92	0.12
14586	High	TC0800060	ENSMUSG00000031441	chr8:12837980-12838082	chr8:12835945-12839140	'Atp11a	+	E33-E36	E35	E27alt	CE	1.14	79.67	86.4	77.52	76.27	77.22	79.26	3.61	0.12
14630	Low	TC0800117	ENSMUSG00000061845	chr8:20127496-20127603	chr8:20126929-20151332	'AC161189.12-1	+	E1-E4	E3	E2alt	CE	0.93	38.62	100	45.5	49.87	21.83	0	37.48	0.12
14668	High	TC0800158	ENSMUSG00000054823	chr8:24463096-24463128	chr8:24463096-24465550	'Whsc1l1	+	E28-E30	E29	E9var_alt	A5SS	0.97	90.8	85.47	99.65	84.07	89.39	81.84	6.87	0.12
14844	High	TC0800337	ENSMUSG00000002342	chr8:68634072-68634222	chr8:68629611-68635743	'Tmem161a	+	E2-E12	E10	E2var_alt	CE	1.03	82.38	85.15	87.84	80.86	82.31	81.94	3.42	0.12
15037	High	TC0800465	ENSMUSG00000041203	chr8:83618000-83618115	chr8:83615811-83618115	'2310036O22Rik	+	E1-E3	E2	E1var_alt		1.07	44.84	42.98	38.45	36.62	39.52	39.26	3.63	0.12
15084	High	TC0800491	ENSMUSG00000036712	chr8:87297588-87298240	chr8:87289461-87299450	'Cyld	+	E1-E7	E6	E2		0.93	36.52	42.01	44	33.68	40.36	36.65	3.95	0.12
15166	High	TC0800583	ENSMUSG00000014856	chr8:103927248-103927286	chr8:103927098-103933282	'Tmem208	+	E4-E9	E6	E5var	CE	1.09	59.72	56.4	52.25	54.72	52.78	46.4	4.82	0.12
15211	High	TC0800608	ENSMUSG00000031907	chr8:105018277-105018370	chr8:105018053-105018370	'Zfp90	+	E2-E4	E3	E2var_alt		0.91	33.2	40.89	40.08	30.42	34.79	29.64	6.44	0.12
15451	High	TC0800838	ENSMUSG00000031452	chr8:13532980-13533141	chr8:13531923-13534302	'1700029H14Rik	-	E2-E6	E3	E3var_alt	CE	1.01	100	95.16	89.97	87.69	69.81	85.35	14.09	0.12
15614	Low	TC0801041	ENSMUSG00000031635	chr8:60472646-60473443	chr8:60472293-60473443	'Anxa10	-	E9-E11	E10	E6alt		0.9	87.72	90.39	92.48	84.96	87.89	78.96	6.26	0.12
16734	Low	TC0900624	ENSMUSG00000032456	chr9:97995585-97995587	chr9:97938298-97995587	'Nmnat3	+	E2-E5	E4	E3var_alt		0.91	95.68	100	86.52	69.05	63.33	100	16.61	0.12
16737	Low	TC0900627	ENSMUSG00000032454	chr9:98132114-98132118	chr9:98127812-98132124	'Rbp2	+	E1-E3	E2	E1var_alt		0.93	75.17	78.89	73.91	73.44	69.18	69.92	5.14	0.12
16743	High	TC0900634	ENSMUSG00000056267	chr9:98919749-98919785	chr9:98919749-98922615	'Cep70	+	E12-E14	E13	E9var_alt	A5SS	0.76	55.51	55.11	59.75	50.24	53.45	49.18	5.84	0.12
16818	High	TC0900700	ENSMUSG00000032594	chr9:107763658-107763867	chr9:107756109-107772563	'Ihpk1	+	E60-E62	E61	E33alt	CE	0.93	100	81.88	77.69	97.45	72.56	59.01	10.18	0.12
16943	High	TC0900767	ENSMUSG00000033392	chr9:113581876-113581901	chr9:113581782-113584181	'Clasp2	+	E32-E34	E33	E18alt	CE	0.89	33.29	30.33	42	30.12	24.93	28.01	7.52	0.12
17172	Low	TC0900900	ENSMUSG00000066915	chr9:18504957-18505092	chr9:18504947-18505421		-	E48-E51	E50	E14var_alt		0.81	100	92.9	86.98	56.75	93.54	86.21	14.46	0.12
17245	Low	TC0900945	ENSMUSG00000032198	chr9:21726041-21726616	chr9:21725428-21726616	'Dock6	-	E14-E16	E15	E4alt		0.93	26.88	23.64	23.16	26.36	20.16	15.57	3.86	0.12
17386	High	TC0901105	ENSMUSG00000048537	chr9:44655616-44655769	chr9:44652745-44660355	'Phldb1	-	E5-E7	E6	E2alt	CE	1.01	29.67	27.05	24.22	27.78	21.11	21.59	3.49	0.12
17516	High	TC0901207	ENSMUSG00000063849	chr9:57442921-57443138	chr9:57442921-57447829	'Ppcdc	-	E6-E8	E7	E5var_alt	A3SS	1.03	74.75	78.68	73.37	73.22	75.25	62.68	5.21	0.12
17760	Low	TC0901424	ENSMUSG00000032473	chr9:99339049-99339060	chr9:99335889-99339060	'Cldn18	-	E5-E7	E6	E4var_alt		0.95	52.22	38.19	57.08	32.75	41.76	43.22	9.92	0.12
17794	High	TC0901454	ENSMUSG00000032570	chr9:105212386-105212569	chr9:105211975-105212859	'Atp2c1	-	E3-E6	E4	E2var_alt	CE	0.84	47.68	49.57	49.24	43.7	47.71	40.33	4.92	0.12
17992	High	TC0901596	ENSMUSG00000061181	chr9:121501130-121501277	chr9:121499767-121509301	'Ccdc13	-	E15-E17	E16	E4alt	CE	1.01	54.2	53.48	44.61	50	45.9	46.11	3.43	0.12
18009	High	TC0901610	ENSMUSG00000025243	chr9:123328895-123329019	chr9:123328362-123348342	'Slc6a20b	-	E1-E3	E2	E1alt	CE	1.01	55.99	78.76	82.61	74.48	38.96	56.31	15.87	0.12
18088	High	TC0X00102	ENSMUSG00000001924	chrX:19092351-19092446	chrX:19091677-19101599	'Uba1	+	E1-E5	E3	E1alt	CE	1.13	100	58.87	94.24	64.84	63.55	73.63	17.03	0.12
18327	Low	TC0X00418	ENSMUSG00000019359	chrX:96063828-96064044	chrX:96063828-96064044	'Gdpd2	+	E13-E15	E14	E11var_alt	IR	1	100	91.55	73.96	77.08	68.68	79.33	13.47	0.12
18709	High	TC0X00777	ENSMUSG00000064127	chrX:11176626-11176813	chrX:11161290-11177867	'Med14	-	E10-E13	E11	E10alt	CE	0.92	63.87	77.19	100	73.77	55.26	67.53	14.83	0.12
[truncated: 30,875 more rows]

## Sheet: List of significant exons
Ensembl Gene ID	hg18 in	hg18 skip	Gene Symbol	Strand hg18	Genomic skip	Genomic in	mRNA in	annotated exons	dT	I1	I2	I3	I4	I5	I6	dI	dIrank
ENSMUSG00000026395	chr1:138009235-138009362	chr1:138006945-138013081	'Ptprc	-	E3-E6	E5	E2alt	CE	0.45	96.4	100	68.88	26.81	34.41	33.31	56.92	2.2
ENSMUSG00000070723	chr5:75949275-75949312	chr5:75948868-75949312		-	E5-E7	E6	E2var_alt		0.53	100	83.38	75.64	22.64	20.34	30.95	61.7	2.04
ENSMUSG00000063285	chr8:103303596-103303679	chr8:103303527-103303692		-	E14-E16	E15	E5var_alt		0.85	87.21	86.77	100	46.5	48.75	37.42	47.1	1.99
ENSMUSG00000022756	chr16:17125699-17125701	chr16:17125699-17125814	'Slc7a4	-	E3-E5	E4	E2var_alt		1.04	81.28	84.25	100	36.07	53.2	47.26	43	1.69
ENSMUSG00000016487	chr6:147077982-147078013	chr6:147076601-147079260	'Ppfibp1	+	E14-E16	E15	E9alt	CE	0.82	50.74	88.56	100	44.67	46.91	40.17	35.85	1.65
ENSMUSG00000028402	chr4:80762353-80762468	chr4:80760224-80763730	Mpdz	-	E18-E20	E19	E17alt	CE	0.8	83.96	100	79.14	53.37	64.09	65.37	26.75	1.63
ENSMUSG00000071747	chr15:63964931-63965052	chr15:63963488-63997561		+	E10-E19	E11	E1alt	CE	1.01	60.05	91.65	100	39.22	53.39	58.49	33.53	1.56
ENSMUSG00000070687	chr4:135802410-135802566	chr4:135802213-135820184	'Htr1d	+	E1-E3	E2	E1alt	CE	1.2	83.33	100	56.45	28.49	12.72	20.97	59.2	1.53
ENSMUSG00000026395	chr1:138003733-138003803	chr1:138002421-138013081	'Ptprc	-	E3-E9	E8	E3alt	CE	0.45	100	86.68	75.79	55	47.32	40.54	39.87	1.52
ENSMUSG00000027820	chr3:63441982-63442094	chr3:63441651-63445897	'Mme	+	E2-E5	E4	E2alt	CE	1.02	90.15	84.24	82.51	65.27	61.75	67.61	20.76	1.51
ENSMUSG00000026395	chr1:138004533-138004672	chr1:138003804-138006798	'Ptprc	-	E6-E8	E7	E2alt	CE	0.45	100	95.28	71.61	64.82	59.96	44.92	32.4	1.49
ENSMUSG00000070836	chr7:9505594-9505649	chr7:9505594-9505670		-	E1-E4	E3	E1var_alt		1.11	74.03	67.73	68.41	51.3	31.39	35.57	30.63	1.49
ENSMUSG00000027620	chr2:155914956-155915026	chr2:155913881-155918194	'Rbm39	-	E6-E9	E8	E3var_alt	CE	0.82	63.19	66.54	100	12.99	4.33	17.13	65.09	1.36
ENSMUSG00000028197	chr3:145217183-145217186	chr3:145217183-145219911	'Col24a1	+	E4-E6	E5	E4var_alt		0.95	87.62	100	90.37	43.38	52.9	69.89	37.28	1.35
ENSMUSG00000038608	chr1:80736863-80736867	chr1:80730313-80738393	'Dock10	-	E54-E56	E55	E50alt	CE	0.47	70.25	68.13	79.23	49.05	55.51	70.53	14.17	1.31
	chr11:31775339-31775502	chr11:31754988-31776299		-	E1-E6	E2	E2var_alt	CE	0.98	79.51	77.62	83.32	53.14	51.09	48.49	29.24	1.3
ENSMUSG00000026158	chr1:23592829-23593039	chr1:23589072-23603005	'Ogfrl1	-	E2-E5	E3	E1var_alt	CE	0.75	100	94.88	85.96	70.82	50.06	68.94	30.34	1.28
ENSMUSG00000034731	chr14:73257956-73257971	chr14:73256707-73258138	'Dgkh	-	E52-E54	E53	E26var_alt	CE	0.76	92.16	84.63	100	72.66	57.52	63.94	27.56	1.28
ENSMUSG00000018865	chr15:84161091-84161218	chr15:84159900-84162504	'Sult4a1	-	E7-E10	E8	E5var_alt	CE	1.26	39.29	60.51	33.31	26.15	28.45	16.08	20.81	1.27
ENSMUSG00000033392	chr9:113581876-113581901	chr9:113581782-113585373	'Clasp2	+	E32-E35	E33	E18alt	CE	0.89	100	92.86	61.69	22.4	29.87	29.55	57.58	1.26
ENSMUSG00000044443	chr5:105393123-105393123	chr5:105393084-105393124		+	E4-E6	E5	E2var_alt		0.91	57.05	61.35	87.74	10.51	36.92	42.25	38.82	1.25
ENSMUSG00000029798	chr6:57448492-57448542	chr6:57447716-57448542	'Herc5	+	E3-E5	E4	E1var_alt		0.69	100	88.53	81.72	66.15	54.48	65.83	27.93	1.25
ENSMUSG00000041866	chr15:4859061-4859134	chr15:4858714-4859134		-	E8-E10	E9	E6alt		0.96	78.34	75.58	100	41.01	57.6	36.87	39.48	1.2
ENSMUSG00000026826	chr2:57115407-57115943	chr2:57113761-57124517	'Nr4a2	-	E1-E3	E2	E2		1.19	96.15	95.43	100	77.89	80.81	72.8	20.03	1.16
ENSMUSG00000059096	chr5:75642919-75642927	chr5:75642474-75642927		+	E6-E8	E7	E4var		1.01	89.98	81.49	85.16	49.15	61.21	50.35	31.97	1.15
ENSMUSG00000059854	chr8:108980866-108980905	chr8:108980500-108992400	'Hydin	+	E12-E14	E13	E11alt	CE	0.95	83.99	89.04	79.41	51.25	64.96	53.06	27.73	1.14
ENSMUSG00000054950	chr17:31732837-31732889	chr17:31725114-31733034		-	E14-E16	E15	E12alt	CE	0.77	65.58	100	70.78	27.66	40.82	38.93	42.98	1.14
ENSMUSG00000060586	chr17:32345162-32345432	chr17:32342859-32391498	'H2-Eb1	+	E4-E19	E6	E1var_alt	CE	1.23	83.78	100	51.82	36.43	36.3	52.04	36.94	1.13
ENSMUSG00000038738	chr7:40518364-40518410	chr7:40517575-40518735	'Shank1	+	E29-E34	E33	E8alt	CE	0.98	100	41.62	34.87	27.88	24.3	24.51	33.26	1.08
ENSMUSG00000056498	chr3:84805779-84805790	chr3:84805758-84815129	'Tmem154	+	E7-E9	E8	E6alt		0.86	69.82	78.53	82.08	62.31	53.71	66.02	16.13	1.07
ENSMUSG00000039103	chr3:152166919-152166973	chr3:152156571-152167422	'Nexn	-	E1-E3	E2	E1alt	CE	0.74	84.88	100	96.47	67.44	62.87	61.66	29.8	1.05
ENSMUSG00000026696	chr1:162532056-162532106	chr1:162532008-162535525	'Vamp4	+	E1-E3	E2	E1alt		0.88	62.87	56.34	62.8	48.32	42.84	52.45	12.8	1.03
ENSMUSG00000055137	chr13:17045621-17045624	chr13:17045621-17046481	'5033411D12Rik	-	E2-E4	E3	E1alt		1.05	91.64	100	60.8	22.01	18.64	11.3	66.83	1.03
ENSMUSG00000071042	chr17:73815089-73815097	chr17:73815065-73815364	'Rasgrp3	+	E38-E40	E39	E13var_alt		0.58	100	88.73	52.7	42.28	54.05	46.71	32.8	1.02
ENSMUSG00000027699	chr3:26969333-26969412	chr3:26965890-26969426	'Ect2	-	E1-E4	E3	E1alt		0.69	60.96	64.88	31.61	37.21	27.85	31.24	20.39	1
ENSMUSG00000030236	chr6:141686565-141686569	chr6:141685345-141686569	'Slco1b2	+	E2-E4	E3	E2var_alt		0.91	39.24	100	47.12	27.97	24.93	27.88	35.19	1
ENSMUSG00000037533	chr11:54628413-54628435	chr11:54625495-54632952	'Rapgef6	+	E23-E25	E24	E22alt	CE	0.74	52.19	45.52	28.58	31.81	24.83	32.04	12.54	1
ENSMUSG00000022858	chr16:21909460-21909524	chr16:21906414-21910161	'Sfrs10	-	E3-E7	E5	E1alt	CE	0.87	49.2	44.5	56.87	94.53	70.39	100	-38.12	-1
ENSMUSG00000024401	chr17:33297353-33297355	chr17:33297353-33297872	'Tnf	-	E1-E3	E2	E1var		0.57	64.45	59.6	63.62	84.71	86.24	82.59	-21.95	-1
ENSMUSG00000024683	chr19:11450991-11452998	chr19:11450991-11452998	'Mrpl16	+	E2-E4	E3	E2var_alt	IR	1.16	68.1	50.58	46.01	77.13	100	80.41	-30.95	-1
ENSMUSG00000036552	chr17:13263677-13265387	chr17:13263603-13265387	'2210404J11Rik	+	E10-E12	E11	E5var_alt		1.02	91.58	81.26	76.66	96.89	97.06	100	-14.82	-1.01
ENSMUSG00000064302	chr1:118396655-118396716	chr1:118385975-118399785	'Clasp1	+	E28-E32	E31	E19alt	CE	0.97	64.01	81.6	82.39	87.66	100	94.87	-18.18	-1.03
ENSMUSG00000031626	chr8:44598437-44598998	chr8:44597626-44601586	'Sorbs2	+	E40-E42	E41	E18alt		2.97	15.76	8.9	17.64	35.89	41.51	21.02	-18.7	-1.03
ENSMUSG00000019843	chr10:39309719-39309873	chr10:39309401-39311815	'Fyn	+	E10-E12	E11	E8alt	CE	0.96	28.32	20.31	22.64	40.61	34.59	27.74	-10.55	-1.04
ENSMUSG00000028883	chr5:12772286-12774436	chr5:12772286-12789484	'Sema3a	+	E3-E5	E4	E3alt		0.78	41.16	59.09	64.45	74.47	72.93	70.14	-17.61	-1.08
ENSMUSG00000018395	chr11:53550132-53550152	chr11:53547483-53550152	'Kif3a	+	E10-E13	E12	E11var		0.96	19.53	11.09	48.83	37.9	65.52	70.21	-31.4	-1.08
ENSMUSG00000027184	chr2:103647203-103647518	chr2:103638991-103647518	'Caprin1	-	E2-E4	E3	E1alt		1	64.77	77.88	75.64	100	97.78	95.87	-25.12	-1.1
ENSMUSG00000020333	chr11:54293694-54293770	chr11:54291883-54293828	'Acsl6	+	E16-E20	E18	E10var_alt		1.06	70.05	57.25	64.43	96.2	100	97.97	-34.15	-1.12
ENSMUSG00000031667	chr8:89726470-89726581	chr8:89723718-89726899	'Aktip	-	E3-E8	E4	E2alt	CE	1.22	76.72	76.7	51.62	86.4	100	84.35	-21.91	-1.13
ENSMUSG00000031626	chr8:44436150-44436328	chr8:44285555-44436660	'Sorbs2	+	E1-E6	E5	E1alt	CE	2.97	32.38	55.59	31.3	100	80.66	79.52	-46.97	-1.14
ENSMUSG00000031626	chr8:44436150-44436328	chr8:44406131-44436660	'Sorbs2	+	E2-E6	E5	E1alt	CE	2.97	32.38	55.59	31.3	100	80.66	79.52	-46.97	-1.14
ENSMUSG00000022584	chr15:75126161-75127903	chr15:75126161-75127903	'Ly6c2	-	E3-E5	E4	E2var_alt	IR	2.06	27.33	15.53	46.95	39.28	44.55	71.38	-21.8	-1.15
ENSMUSG00000017003	chr2:164030475-164030477	chr2:164030252-164030477	'Svs3a	+	E1-E3	E2	E2var_alt		0.92	39.22	39.05	38.23	44.71	88.32	74.79	-30.44	-1.17
ENSMUSG00000027506	chr3:8942875-8942915	chr3:8941476-8949986	'Tpd52	-	E6-E8	E7	E4var_alt	CE	0.88	58.98	45.98	54.32	79.83	67.59	78.53	-22.22	-1.17
ENSMUSG00000022827	chr16:37268489-37271995	chr16:37268489-37271995	'Rabl3	+	E4-E6	E5	E4var_alt	IR	1.13	46.02	53.8	61.22	96.34	100	66.94	-34.08	-1.17
ENSMUSG00000026811	chr2:32616029-32616187	chr2:32607148-32616537	'St6galnac6	+	E8-E16	E14	E1alt	CE	1.33	68.28	54.87	45.56	79.99	81.99	100	-31.09	-1.18
ENSMUSG00000026811	chr2:32616029-32616187	chr2:32615408-32616537	'St6galnac6	+	E12-E16	E14	E1alt	CE	1.33	68.28	54.87	45.56	79.99	81.99	100	-31.09	-1.18
ENSMUSG00000026811	chr2:32616029-32616187	chr2:32615537-32616537	'St6galnac6	+	E13-E16	E14	E1alt	CE	1.33	68.28	54.87	45.56	79.99	81.99	100	-31.09	-1.18
ENSMUSG00000022857	chr16:79068392-79068435	chr16:79059408-79068540	'Prss7	-	E7-E9	E8	E8alt	CE	1.23	48.8	59.2	45.98	97.43	100	94.44	-45.96	-1.18
ENSMUSG00000041881	chr17:31899581-31900117	chr17:31899581-31903606	'Ndufa7	+	E3-E6	E4	E2alt		1.2	73.28	73.32	67.9	93.09	99.22	100	-25.93	-1.19
ENSMUSG00000021838	chr14:42390087-42390200	chr14:42387584-42394945	'Samd4	+	E7-E9	E8	E5alt	CE	1.04	70.12	60.66	53.53	100	83.1	82.68	-27.16	-1.2
ENSMUSG00000032776	chr7:68075450-68078061	chr7:68074137-68078061	'Mctp2	-	E7-E9	E8	E6alt		1.46	58.2	50.65	49.2	96.07	99.65	100	-45.89	-1.21
ENSMUSG00000033063	chr13:62630551-62630696	chr13:62626216-62631480	'Cntnap3	-	E6-E8	E7	E5alt	CE	1.08	32.03	37.26	19.93	75.46	100	59.2	-48.48	-1.21
ENSMUSG00000031555	chr8:23749155-23749186	chr8:23748612-23749253	'Adam9	-	E20-E25	E21	E6var_alt		1.06	56.25	87.94	76.71	98.9	100	91.26	-23.08	-1.22
ENSMUSG00000027389	chr2:140336920-140336967	chr2:140193540-140565909		+	E7-E9	E8	E2alt	CE	0.78	27.68	36.17	18.5	66.88	100	82.83	-55.79	-1.23
ENSMUSG00000017491	chr14:14250666-14250803	chr14:14250666-14252279	'Rarb	-	E9-E11	E10	E6var_alt	A3SS	0.83	3.57	13.02	2.61	36.04	23.15	20.72	-20.24	-1.23
ENSMUSG00000047126	chr11:86766947-86767173	chr11:86765599-86767173	'Cltc	-	E33-E35	E34	E30var_alt		1.03	33.82	52.85	42.8	71.83	100	60.61	-34.32	-1.24
ENSMUSG00000041633	chrX:148454301-148454354	chrX:148448374-148454761	'Kctd12b	-	E1-E3	E2	E2var_alt	CE	0.8	49.44	34.86	14.65	59.76	66.07	80.75	-35.87	-1.25
ENSMUSG00000031373	chrX:158786248-158789165	chrX:158774799-158789165	'Car5b	-	E2-E4	E3	E1alt		1.28	54.35	65.58	39.32	100	97.78	93.71	-44.08	-1.26
ENSMUSG00000048612	chr19:37648410-37648686	chr19:37646429-37650234	'Myof	-	E26-E28	E27	E26alt	CE	1.05	43.99	68.05	74.46	88.06	100	83.8	-28.46	-1.29
ENSMUSG00000024109	chr17:88394586-88394665	chr17:88367077-88395678	'Nrxn1	-	E27-E29	E28	E13var_alt	CE	1.38	65.04	52.28	57.05	100	75.64	82.1	-27.79	-1.31
ENSMUSG00000021242	chr12:82759738-82759739	chr12:82757509-82761016	'Npc2	-	E4-E6	E5	E3var_alt		1.21	36.33	22.48	27.71	100	58.35	76.42	-49.42	-1.34
ENSMUSG00000029086	chr5:43322078-43322113	chr5:43321859-43322351	'Prom1	-	E30-E33	E31	E24var_alt	CE	1.22	44.02	43.33	52.59	74.93	72.83	71.77	-26.53	-1.36
ENSMUSG00000035606	chr9:102229111-102229113	chr9:102229111-102230322	'Ky	+	E9-E12	E10	E9alt		0.91	48.85	20.13	42.04	67.44	75.45	87.34	-39.73	-1.4
ENSMUSG00000071032	chr17:89977325-89977344	chr17:89977325-89977359		+	E6-E8	E7	E2var_alt		0.82	50.69	13.92	56.71	81.32	79.77	79.61	-39.8	-1.4
ENSMUSG00000026077	chr1:39566238-39566238	chr1:39565940-39566677	'Npas2	+	E9-E12	E11	E9alt		1.07	0	9.31	7.3	36.2	49.03	29.37	-32.66	-1.41
ENSMUSG00000032411	chr9:95900075-95900158	chr9:95864886-95915112	'Tfdp2	+	E3-E9	E7	E2alt	CE	0.91	42.49	53.16	39.3	71.55	64.89	55.33	-18.94	-1.42
ENSMUSG00000041763	chr1:44197013-44197390	chr1:44197013-44197823	'Tpp2	+	E7-E9	E8	E7var_alt	A5SS	0.92	21.02	78.08	62.95	99.87	100	75.95	-37.92	-1.43
ENSMUSG00000059895	chr15:73829016-73831679	chr15:73829016-73831679	'Ptp4a3	+	E4-E6	E5	E1var_alt	IR	1.42	70.24	51.44	35.31	93.58	82.98	100	-39.86	-1.43
ENSMUSG00000027195	chr2:93965293-93965709	chr2:93933991-93965709	'Hsd17b12	-	E3-E5	E4	E2var_alt		1.05	40.68	56.47	61.84	75.09	73.06	77.33	-22.16	-1.45
ENSMUSG00000024109	chr17:89010608-89010630	chr17:89009525-89012685	'Nrxn1	-	E6-E8	E7	E4var_alt	CE	1.38	72.68	73.34	69.9	91.59	97.17	86.62	-19.82	-1.45
ENSMUSG00000031626	chr8:44523575-44523643	chr8:44523304-44523643	'Sorbs2	+	E14-E17	E16	E4var_alt		2.97	31	51.84	35.5	98.57	100	93.98	-58.07	-1.49
ENSMUSG00000034480	chrX:124509332-124509351	chrX:124504748-124529991	'Diap2	+	E5-E7	E6	E3alt	CE	0.72	55.96	66.28	55.34	93.25	91.91	88.42	-32	-1.5
ENSMUSG00000006356	chr12:110665596-110665636	chr12:110665560-110668393	'Crip2	+	E1-E3	E2	E1var_alt		1.99	43	35.05	37.35	86.5	79.45	100	-50.19	-1.5
ENSMUSG00000052516	chr16:73896013-73896284	chr16:73894308-73901483	'Robo2	-	E28-E30	E29	E23alt	CE	1.75	65.47	51.08	50.05	88.22	76.98	100	-32.87	-1.5
ENSMUSG00000039607	chr9:116350601-116350974	chr9:116308807-116350974	'Rbms3	-	E14-E16	E15	E9alt		0.86	39.16	69.76	71.86	99.46	100	89.85	-36.17	-1.53
ENSMUSG00000001249	chr7:28042787-28042812	chr7:28042787-28042879	'Hpn	-	E9-E11	E10	E8var_alt		1.01	33.2	26.12	31.94	58.32	68.25	72.35	-35.89	-1.57
ENSMUSG00000005534	chr8:3109976-3110016	chr8:3109896-3110016	'Insr	-	E10-E12	E11	E4alt		1.09	68.6	69.88	60.7	100	96	75.57	-24.13	-1.59
ENSMUSG00000027087	chr2:83582270-83584454	chr2:83580357-83591569	'Itgav	+	E3-E7	E6	E2alt		1.03	65.53	58.7	80.72	92.97	100	86.29	-24.77	-1.62
ENSMUSG00000024109	chr17:89008551-89009363	chr17:88952049-89009363	'Nrxn1	-	E9-E11	E10	E4alt		1.38	54.23	50.07	41.95	87.67	77.69	100	-39.71	-1.65
ENSMUSG00000026395	chr1:137955091-137955212	chr1:137956941-137957915	'Ptprc	-	E33-E	E35	E26		0.45	43.42	49.04	43.8	68.03	75.38	56.37	-21.17	-1.74
ENSMUSG00000021614	chr13:86762660-86767875	chr13:86759567-86786579	'Vcan	-	E6-E10	E9	E6alt		0.99	52.24	64.4	74.21	83.35	75.16	79.32	-15.66	-1.74
ENSMUSG00000052516	chr16:73930147-73930271	chr16:73925278-73930687	'Robo2	-	E23-E25	E24	E19alt	CE	1.75	41.55	32.42	47.84	100	83.71	97.15	-53.02	-1.79
ENSMUSG00000066842	chr1:150573119-150573181	chr1:150572517-150574547	'Hmcn1	-	E71-E73	E72	E1var_alt	CE	1.51	59.51	40.78	81.11	80.03	75.88	86.94	-20.48	-1.83
ENSMUSG00000066477	chr9:74889509-74889591	chr9:74887920-74898590	'AC100600.22-1	+	E2-E5	E4	E3var	CE	1.08	81.87	77.41	68.74	97.79	100	99.24	-23.01	-2.76
ENSMUSG00000060600	chr11:70739335-70739370	chr11:70738842-70739446	'Eno3	+	E1-E3	E2	E1alt		1.78	35.4	35.03	40.95	67.19	62.25	100	-39.35	-2.96
ENSMUSG00000028484	chr4:82866200-82866279	chr4:82866146-82867321	'Psip1	-	E10-E14	E12	E9var_alt		0.75	12.69	12.57	17.81	59.21	100	58.51	-58.22	-3.59
ENSMUSG00000028484	chr4:82866557-82867321	chr4:82866280-82867321	'Psip1	-	E10-E12	E11	E9var_alt		0.75	16.88	14.43	19.76	62.08	100	76.12	-62.37	-5.27

## Sheet: File Annotation
splicing change file annotation
rowID	our internal ID number, used for potential further computational analyses
Stringency	high: four different probe sets available; low: three or two probe sets available
TIGR Transcript Cluster
Ensembl Gene ID
mm7 in	genomic position of the exon, for mouse this is mm7 (not hg18)
mm7 skip	genomic position of the junction skipping the exon, for mouse this is mm7 (not hg18)
Gene Symbol
Strand hg18	strand on the genome (mm7 for mouse)
Genomic skip	unique genomic number of exons joined to skip the alternative exon (used for our analyses, is usually not the same as a real number on an mRNA)
Genomic in	unique genomic exon number (used for our analyses, is usually not the same as a real number on an mRNA)
mRNA in	mRNA exon number (this is an approximation, not always the same as a real number on an mRNA)
annotated exons	type of exon (CE: casette exon, A5SS: 5' splice site, A3SS: 3' splice site, IR: intron retention) - this is not 100% reliable
dT	transcript level change
I1	estimated % exon inclusion in sample 1
I2	estimated % exon inclusion in sample 2
I3	estimated % exon inclusion in sample 3
I4	estimated % exon inclusion in sample 4
I5	estimated % exon inclusion in sample 5
I6	estimated % exon inclusion in sample 6
dI	change in % inclusion of samples 1-3 vs 4-6
dIrank	statistical ranking of splicing change: changes >1 or <-1 should give RT-PCR validation rate >85% (in a good experiment >95%)
